# Supplementary material for: Integrating microbial and host transcriptomics to characterize asthma-associated microbial communities
Source: BMC Med Genomics. 2015 Aug 16;8:50. doi: 10.1186/s12920-015-0121-1 (PMC4537781; doi:10.1186/s12920-015-0121-1)
Supplement: Additional file 1: — Spreadsheet with taxonomy of species detected and their abundances as read counts. (XLSX 143 kb) [file 12920_2015_121_MOESM1_ESM.xlsx]

## Sheet: ad01
	Superkingdom	Kingdom	Phylum	Class	Order	Family	Genus	Species	P001	P002	P003	P004	P005	P006	P007	P008	P009	P010	P011	P012	P013	P014
1	Bacteria	root	Actinobacteria	Actinobacteria	Actinomycetales	Streptomycetaceae	Streptomyces	Streptomyces coelicolor	0	0	1	0	1	0	0	0	0	0	0	0	0	0
2	Bacteria	root	Actinobacteria	Actinobacteria	Actinomycetales	Nocardiaceae	Rhodococcus	Rhodococcus jostii	0	1	30	0	0	23	24	21	81	0	6	13	29	162
3	Bacteria	root	Proteobacteria	Gammaproteobacteria	Enterobacteriales	Enterobacteriaceae	Salmonella	Salmonella enterica	0	0	0	0	0	0	2	0	0	0	0	0	0	0
4	Viruses	root	root	root	Herpesvirales	Herpesviridae	Cytomegalovirus	Human herpesvirus 5	0	0	0	0	16	0	0	0	0	0	0	0	0	0
5	Bacteria	root	Cyanobacteria	root	Nostocales	Nostocaceae	Nostoc	Nostoc sp. PCC 7120	0	0	0	7	0	0	4	0	1	0	0	0	0	0
6	Viruses	root	root	root	Herpesvirales	Herpesviridae	Lymphocryptovirus	Human herpesvirus 4	0	0	0	0	0	0	0	0	0	0	1	0	0	0
7	Eukaryota	Fungi	Ascomycota	Dothideomycetes	Capnodiales	Mycosphaerellaceae	Zymoseptoria	Zymoseptoria tritici	0	0	0	0	1	0	5	0	11	2	0	1	0	1
8	Viruses	root	root	root	root	Adenoviridae	Mastadenovirus	Human adenovirus C	0	1	0	0	0	0	0	0	0	0	0	0	0	0
9	Bacteria	root	Proteobacteria	Gammaproteobacteria	Chromatiales	Chromatiaceae	Nitrosococcus	Nitrosococcus watsonii	0	0	0	0	1	0	0	0	0	0	0	0	0	0
10	Viruses	root	root	root	Caudovirales	Myoviridae	T4likevirus	Enterobacteria phage T4 sensu lato	0	0	0	0	0	0	0	0	0	0	0	1	0	0
11	Viruses	root	root	root	Caudovirales	Myoviridae	T4likevirus	Enterobacteria phage RB51	0	0	0	0	0	0	0	0	0	0	0	0	0	0
12	Viruses	root	root	root	Caudovirales	Siphoviridae	Lambdalikevirus	Enterobacteria phage lambda	0	0	0	0	0	1	0	0	0	0	0	0	0	0
13	Viruses	root	root	root	Caudovirales	Podoviridae	T7likevirus	Enterobacteria phage T7	0	0	0	0	2	0	0	0	0	0	0	0	0	0
14	Viruses	root	root	root	root	Inoviridae	Inovirus	Enterobacteria phage M13	0	0	0	0	1	0	0	0	0	0	0	0	0	0
15	Bacteria	root	Cyanobacteria	root	Chroococcales	root	Synechococcus	Synechococcus sp. CC9605	0	0	0	1	0	0	0	0	0	0	0	0	0	0
16	Viruses	root	root	root	root	Flaviviridae	Pestivirus	Bovine viral diarrhea virus 1	1	0	1	0	0	0	0	0	1	0	0	0	0	0
17	Viruses	root	root	root	root	Adenoviridae	Mastadenovirus	Ovine adenovirus A	0	0	0	0	0	2	0	0	0	0	0	0	0	0
18	Bacteria	root	Proteobacteria	Alphaproteobacteria	Rhizobiales	Bradyrhizobiaceae	Bradyrhizobium	Bradyrhizobium sp. ORS 278	9	0	1	0	1	1	0	0	0	0	0	1	0	0
19	Bacteria	root	Cyanobacteria	root	Chroococcales	root	Synechocystis	Synechocystis sp. PCC 6803	0	0	0	0	0	0	0	0	0	0	0	1	0	0
20	Eukaryota	Fungi	Ascomycota	Dothideomycetes	Pleosporales	Aigialaceae	Fissuroma	Fissuroma aggregata	0	0	0	0	1	0	0	0	0	0	0	0	0	0
21	Eukaryota	Fungi	Ascomycota	Dothideomycetes	Botryosphaeriales	Phyllostictaceae	Guignardia	Guignardia bidwellii	11	7	11	7	122	19	0	18	14	5	7	0	19	11
22	Eukaryota	Fungi	Basidiomycota	Exobasidiomycetes	Tilletiales	Tilletiaceae	Tilletia	Tilletia walkeri	1	0	0	0	1	2	1	0	1	0	1	0	6	71
23	Viruses	root	root	root	root	Retroviridae	Gammaretrovirus	Abelson murine leukemia virus	7	7	5	8	5	2	3	11	0	9	8	16	6	14
24	Bacteria	root	Cyanobacteria	root	Oscillatoriales	root	Coleofasciculus	Coleofasciculus chthonoplastes	0	0	1	0	3	0	0	0	11	2	0	0	1	5
25	Eukaryota	Fungi	Ascomycota	Sordariomycetes	Hypocreales	Cordycipitaceae	Cordyceps	Cordyceps brongniartii	0	0	0	0	0	0	0	0	0	0	0	1	0	0
26	Viruses	root	root	root	root	Retroviridae	Gammaretrovirus	Murine osteosarcoma virus	18	18	13	18	23	6	8	15	7	13	1	70	11	21
27	Viruses	root	root	root	root	Retroviridae	Alpharetrovirus	Y73 sarcoma virus	1	1	3	0	0	0	2	3	2	0	1	1	2	2
28	Viruses	root	root	root	root	Retroviridae	Gammaretrovirus	Woolly monkey sarcoma virus	0	0	0	0	0	0	0	0	0	0	0	0	1	0
29	Bacteria	root	Proteobacteria	Gammaproteobacteria	Vibrionales	Vibrionaceae	Photobacterium	Photobacterium sp. SKA34	0	0	3	0	0	0	0	0	0	0	0	0	0	0
30	Viruses	root	root	root	Tymovirales	Alphaflexiviridae	Potexvirus	Clover yellow mosaic virus	0	0	0	0	0	0	0	1	0	0	0	0	0	1
31	Viruses	root	root	root	Tymovirales	Alphaflexiviridae	Potexvirus	White clover mosaic virus	0	0	0	0	0	0	0	0	0	0	0	0	0	1
32	Viruses	root	root	root	root	Virgaviridae	Tobamovirus	Cucumber green mottle mosaic virus	0	0	0	0	0	0	0	0	2	0	0	1	0	0
33	Viruses	root	root	root	root	Virgaviridae	Tobamovirus	Pepper mild mottle virus	0	0	0	0	0	0	0	0	0	0	0	0	0	1
34	Viruses	root	root	root	root	Virgaviridae	Tobamovirus	Tobacco mosaic virus	0	0	0	0	2	0	0	0	0	0	0	0	0	0
35	Bacteria	root	Proteobacteria	Betaproteobacteria	Neisseriales	Neisseriaceae	Neisseria	Neisseria meningitidis	5	19	5	17	19	69	28	21	23	5	7	12	20	21
36	Viruses	root	root	root	root	Bromoviridae	Bromovirus	Brome mosaic virus	1	0	0	0	0	0	0	0	1	0	0	0	0	0
37	Viruses	root	root	root	Herpesvirales	Herpesviridae	Lymphocryptovirus	Human herpesvirus 4	0	0	0	0	0	0	0	0	0	0	1	0	0	0
38	Viruses	root	root	root	Mononegavirales	Paramyxoviridae	Pneumovirus	Respiratory syncytial virus	0	0	0	0	0	0	0	224	0	0	0	0	2	0
39	Viruses	root	root	root	root	Adenoviridae	Mastadenovirus	Human adenovirus C	0	1	0	0	0	0	0	0	0	0	0	0	0	0
40	Eukaryota	Fungi	Ascomycota	Dothideomycetes	Pleosporales	Sporormiaceae	Westerdykella	Westerdykella cylindrica	0	79	0	0	6	0	0	0	13	149	1	0	0	0
41	Eukaryota	root	root	root	root	Malawimonadidae	Malawimonas	Malawimonas jakobiformis	0	0	0	0	0	1	0	0	0	0	0	0	0	0
42	Eukaryota	Fungi	Ascomycota	Dothideomycetes	Pleosporales	Didymellaceae	Phoma	Phoma betae	0	0	1	0	0	0	0	0	102	0	0	0	0	0
43	Bacteria	root	Proteobacteria	Alphaproteobacteria	Rhodospirillales	Rhodospirillaceae	Azospirillum	Azospirillum lipoferum	0	0	0	0	0	0	0	6	3	0	0	0	0	0
44	Viruses	root	root	root	root	Potyviridae	Potyvirus	Watermelon mosaic virus	0	0	0	0	0	0	0	0	1	0	0	0	0	0
45	Eukaryota	Fungi	Basidiomycota	Agaricomycetes	Agaricales	Marasmiaceae	Moniliophthora	Moniliophthora perniciosa	0	0	0	0	0	0	0	0	0	0	0	0	0	1
46	Viruses	root	root	root	root	Flaviviridae	Pestivirus	Pestivirus Giraffe-1	1	2	1	2	2	0	2	6	1	0	0	9	7	9
47	Bacteria	root	Proteobacteria	Gammaproteobacteria	Alteromonadales	root	root	Alteromonadales bacterium TW-7	0	0	0	0	1	1	0	0	0	0	0	1	0	0
48	Viruses	root	root	root	Caudovirales	Siphoviridae	root	Streptococcus phage SM1	0	0	0	0	0	0	0	0	1	0	0	0	0	0
49	Bacteria	root	Proteobacteria	Betaproteobacteria	Rhodocyclales	Rhodocyclaceae	Dechloromonas	Dechloromonas aromatica	1	0	0	0	0	0	0	0	1	0	0	1	0	0
50	Bacteria	root	Chlamydiae	Chlamydiia	Chlamydiales	Parachlamydiaceae	Parachlamydia	Parachlamydia acanthamoebae	0	0	0	0	1	0	0	0	0	0	0	0	0	0
51	Bacteria	root	Proteobacteria	Gammaproteobacteria	Pseudomonadales	Pseudomonadaceae	Pseudomonas	Pseudomonas putida	0	0	0	0	1	0	0	0	4	2	0	1	0	0
52	Bacteria	root	Proteobacteria	Alphaproteobacteria	Sphingomonadales	Erythrobacteraceae	Erythrobacter	Erythrobacter sp. SD-21	0	0	0	0	0	0	0	0	1	0	0	0	1	0
53	Bacteria	root	Firmicutes	Bacilli	Bacillales	Bacillaceae	Bacillus	Bacillus sp. SG-1	0	0	14	13	0	0	0	0	0	0	0	0	0	0
54	Bacteria	root	Actinobacteria	Actinobacteria	Actinomycetales	Mycobacteriaceae	Mycobacterium	Mycobacterium tuberculosis	0	0	0	0	1	1	2	0	0	1	0	0	0	0
55	Bacteria	root	Actinobacteria	Actinobacteria	Actinomycetales	Mycobacteriaceae	Mycobacterium	Mycobacterium sp. JLS	0	2	1	1	1	1	8	0	0	0	0	0	2	1
56	Bacteria	root	Proteobacteria	Gammaproteobacteria	Alteromonadales	Colwelliaceae	Colwellia	Colwellia psychrerythraea	0	0	0	0	0	0	0	0	1	0	0	0	0	0
57	Eukaryota	Fungi	Ascomycota	Sordariomycetes	Hypocreales	Cordycipitaceae	Beauveria	Beauveria bassiana	0	0	0	0	0	0	0	0	1	0	0	0	0	0
58	Bacteria	root	Firmicutes	Bacilli	Bacillales	Staphylococcaceae	Staphylococcus	Staphylococcus epidermidis	38	590	799	3771	1805	183	117	112	334	314	81	241	3719	1154
59	Bacteria	root	Proteobacteria	Alphaproteobacteria	Rhizobiales	Rhizobiaceae	Agrobacterium	Agrobacterium fabrum	18	22	11	8	33	22	14	17	41	15	10	8	42	8
60	Bacteria	root	Proteobacteria	Gammaproteobacteria	Chromatiales	Ectothiorhodospiraceae	Alkalilimnicola	Alkalilimnicola ehrlichii	0	0	0	0	0	0	0	0	0	0	0	0	0	1
61	Bacteria	root	Fusobacteria	Fusobacteriia	Fusobacteriales	Fusobacteriaceae	Fusobacterium	Fusobacterium nucleatum	0	0	0	0	67	14	855	68	14	0	0	33866	30	110
62	Bacteria	root	Proteobacteria	Gammaproteobacteria	Xanthomonadales	Xanthomonadaceae	Xanthomonas	Xanthomonas citri	0	0	1	0	0	0	0	0	0	0	0	0	0	0
63	Viruses	root	root	root	Caudovirales	Podoviridae	Sp6likevirus	Enterobacteria phage SP6	32	29	41	29	108	88	70	63	92	35	31	56	75	41
64	Bacteria	root	Firmicutes	Clostridia	Clostridiales	Clostridiaceae	Clostridium	Clostridium perfringens	0	0	0	0	0	3	0	0	0	3	0	0	0	0
65	Bacteria	root	Firmicutes	Clostridia	Clostridiales	Clostridiaceae	Clostridium	Clostridium perfringens	0	0	0	0	0	0	0	1	0	0	0	0	0	0
66	Bacteria	root	Actinobacteria	Actinobacteria	Actinomycetales	Nocardioidaceae	Nocardioides	Nocardioides sp. JS614	1	25	3	5	6	2	10	10	21	11	1	1	3	3
67	Bacteria	root	Actinobacteria	Actinobacteria	Actinomycetales	Corynebacteriaceae	Corynebacterium	Corynebacterium efficiens	0	11	32	7	0	4	30	7	1	1	0	0	1	26
68	Bacteria	root	Proteobacteria	Gammaproteobacteria	Vibrionales	Vibrionaceae	Vibrio	Vibrio vulnificus	0	0	1	0	0	0	0	2	0	0	0	0	0	0
69	Viruses	root	root	root	Caudovirales	Myoviridae	T4likevirus	Enterobacteria phage RB14	0	0	0	0	0	0	0	0	0	0	0	0	0	0
70	Viruses	root	root	root	root	root	root	Streptococcus pyogenes phage 315.6	0	0	0	0	0	0	0	0	0	0	0	1	0	0
71	Bacteria	root	Proteobacteria	Gammaproteobacteria	Enterobacteriales	Enterobacteriaceae	Buchnera	Buchnera aphidicola	0	0	1	0	2	1	0	0	0	0	0	0	0	0
72	Bacteria	root	Proteobacteria	Gammaproteobacteria	Alteromonadales	Alteromonadaceae	Saccharophagus	Saccharophagus degradans	0	0	0	3	0	1	0	0	0	0	0	0	0	0
73	Bacteria	root	Cyanobacteria	root	Oscillatoriales	root	Trichodesmium	Trichodesmium erythraeum	0	0	0	0	0	0	0	0	0	0	0	3	0	0
74	Bacteria	root	Actinobacteria	Actinobacteria	Actinomycetales	root	Tropheryma	Tropheryma whipplei	0	0	0	0	0	0	1	0	0	0	0	0	0	0
75	Bacteria	root	Aquificae	Aquificae	Aquificales	Hydrogenothermaceae	Sulfurihydrogenibium	Sulfurihydrogenibium azorense	0	0	0	0	0	0	0	0	0	1	0	0	0	0
76	Bacteria	root	Acidobacteria	root	root	root	Candidatus Koribacter	Candidatus Koribacter versatilis	0	0	0	0	0	3	0	0	2	0	0	0	0	1
77	Bacteria	root	Proteobacteria	Betaproteobacteria	Burkholderiales	Oxalobacteraceae	Herminiimonas	Herminiimonas arsenicoxydans	13	1	6	0	65	1888	464	110	0	36	0	124	62	79
78	Bacteria	root	Proteobacteria	Gammaproteobacteria	Pseudomonadales	Pseudomonadaceae	Pseudomonas	Pseudomonas fluorescens	1	0	1	54	1	1	2	10	2	3	0	0	1	3
79	Bacteria	root	Proteobacteria	Gammaproteobacteria	Oceanospirillales	Oceanospirillaceae	Bermanella	Bermanella marisrubri	0	3	0	2	0	0	0	0	0	0	0	0	0	0
80	Bacteria	root	Fusobacteria	Fusobacteriia	Fusobacteriales	Fusobacteriaceae	Fusobacterium	Fusobacterium nucleatum	0	0	0	0	2	104	5	9	40	3	0	4931	65	3
81	Bacteria	root	Firmicutes	Bacilli	Lactobacillales	Streptococcaceae	Streptococcus	Streptococcus agalactiae	0	0	7	0	0	0	0	0	0	0	0	8	0	0
82	Bacteria	root	Firmicutes	Clostridia	Clostridiales	Clostridiaceae	Clostridium	Clostridium tetani	0	0	0	4	0	0	0	0	0	0	0	0	0	0
83	Eukaryota	Fungi	Basidiomycota	Tremellomycetes	Tremellales	Tremellaceae	Filobasidiella	Cryptococcus neoformans	22	10	5	3	94	50	55	25	76	44	10	45	45	826
84	Bacteria	root	Planctomycetes	Planctomycetia	Planctomycetales	Planctomycetaceae	Gemmata	Gemmata obscuriglobus	2	4	1	0	7	5	4	7	12	3	3	6	9	7
85	Bacteria	root	Bacteroidetes	Flavobacteriia	Flavobacteriales	Flavobacteriaceae	Croceibacter	Croceibacter atlanticus	0	1	0	0	0	0	0	0	0	0	0	0	0	0
86	Bacteria	root	Proteobacteria	Betaproteobacteria	Burkholderiales	Burkholderiaceae	Burkholderia	Burkholderia cenocepacia	0	0	1	0	0	0	1	1	4	0	0	0	0	9
87	Bacteria	root	Proteobacteria	Gammaproteobacteria	Enterobacteriales	Enterobacteriaceae	Escherichia	Escherichia coli	0	0	0	0	0	0	0	10	1	0	0	0	0	0
88	Bacteria	root	Actinobacteria	Actinobacteria	Actinomycetales	Mycobacteriaceae	Mycobacterium	Mycobacterium marinum	2	0	0	0	3	1	0	0	0	0	0	1	0	0
89	Bacteria	root	Proteobacteria	Gammaproteobacteria	Pseudomonadales	Pseudomonadaceae	Pseudomonas	Pseudomonas fluorescens	2	20	10	0	18	3	151	0	18	7	4	21	17	21
90	Bacteria	root	Proteobacteria	Alphaproteobacteria	Rhizobiales	Rhizobiaceae	Rhizobium	Rhizobium leguminosarum	0	0	0	4	1	3	0	1	0	0	0	0	0	1
91	Bacteria	root	Proteobacteria	Gammaproteobacteria	Enterobacteriales	Enterobacteriaceae	Pectobacterium	Pectobacterium atrosepticum	0	0	0	0	1	0	0	0	0	0	0	0	0	0
92	Bacteria	root	Firmicutes	Bacilli	Lactobacillales	Streptococcaceae	Streptococcus	Streptococcus uberis	0	0	0	0	0	6	0	0	0	0	0	19	1	0
93	Bacteria	root	Actinobacteria	Actinobacteria	Actinomycetales	Micromonosporaceae	Micromonospora	Micromonospora sp. ATCC 39149	0	0	0	0	0	0	0	0	1	0	0	0	0	0
94	Bacteria	root	Proteobacteria	Gammaproteobacteria	Pseudomonadales	Pseudomonadaceae	Pseudomonas	Pseudomonas protegens	1	0	0	0	0	0	0	0	0	0	0	0	0	0
95	Bacteria	root	Firmicutes	Bacilli	Bacillales	Bacillaceae	Oceanobacillus	Oceanobacillus iheyensis	0	0	3	3	2	1	0	0	0	1	0	0	0	2
96	Bacteria	root	Proteobacteria	Gammaproteobacteria	Pasteurellales	Pasteurellaceae	Basfia	Mannheimia succiniciproducens	5	1	0	1	1	4	4	0	7	0	0	0	0	0
97	Bacteria	root	Proteobacteria	Gammaproteobacteria	Pseudomonadales	Pseudomonadaceae	Pseudomonas	Pseudomonas syringae group genomosp. 3	0	0	0	0	0	0	0	1	0	0	0	0	0	0
98	Bacteria	root	Proteobacteria	Alphaproteobacteria	Rhizobiales	Bradyrhizobiaceae	Bradyrhizobium	Bradyrhizobium diazoefficiens	10	19	67	5	194	33	15	11	24	5	8	5	4	8
99	Bacteria	root	Firmicutes	Bacilli	Lactobacillales	Enterococcaceae	Enterococcus	Enterococcus faecalis	4	30	536	128	1	12	11	10	0	44	0	2	0	79
100	Bacteria	root	Bacteroidetes	Bacteroidia	Bacteroidales	Bacteroidaceae	Bacteroides	Bacteroides thetaiotaomicron	0	4	0	0	0	0	0	0	0	0	0	0	0	0
101	Bacteria	root	Firmicutes	Bacilli	Bacillales	Bacillaceae	Bacillus	Bacillus cereus	0	0	1	0	0	0	0	0	0	0	0	0	0	0
102	Eukaryota	root	root	root	root	root	Bigelowiella	Bigelowiella natans	0	0	0	0	0	0	0	0	0	0	0	0	0	0
103	Eukaryota	Fungi	Ascomycota	Eurotiomycetes	Eurotiales	Aspergillaceae	Aspergillus	Aspergillus nidulans	0	0	0	0	0	0	0	0	0	1	0	0	0	0
104	Viruses	root	root	root	Caudovirales	Podoviridae	T7likevirus	Yersinia phage phiA1122	0	0	0	0	2	0	0	0	0	0	0	0	0	0
105	Bacteria	root	Actinobacteria	Actinobacteria	Actinomycetales	Streptomycetaceae	Streptomyces	Streptomyces avermitilis	0	3	0	0	0	0	0	0	0	0	0	0	0	0
106	Bacteria	root	Proteobacteria	Gammaproteobacteria	Pasteurellales	Pasteurellaceae	Actinobacillus	Actinobacillus pleuropneumoniae	4	24	7	5	9	9	3	1	5	0	3	2	7	4
107	Bacteria	root	Proteobacteria	Gammaproteobacteria	Pasteurellales	Pasteurellaceae	Histophilus	Histophilus somni	0	6	0	2	0	1	0	0	0	0	0	0	0	0
108	Bacteria	root	Proteobacteria	Betaproteobacteria	Nitrosomonadales	Nitrosomonadaceae	Nitrosomonas	Nitrosomonas europaea	1	0	1	0	0	0	0	0	0	0	0	0	0	0
109	Bacteria	root	Proteobacteria	Gammaproteobacteria	Enterobacteriales	Enterobacteriaceae	Yersinia	Yersinia pestis	0	0	0	0	0	0	0	0	0	0	0	0	0	0
110	Eukaryota	Fungi	Ascomycota	Sordariomycetes	Hypocreales	Nectriaceae	Fusarium	Fusarium graminearum	0	0	1	0	0	0	0	0	1	1	0	0	0	1
111	Bacteria	root	Proteobacteria	Betaproteobacteria	Burkholderiales	Comamonadaceae	Acidovorax	Acidovorax sp. JS42	2	21	27	5	70	147	63	89	141	3	11	1	53	3
112	Bacteria	root	Proteobacteria	Gammaproteobacteria	Pasteurellales	Pasteurellaceae	Haemophilus	Haemophilus ducreyi	0	2	0	1	0	7	0	0	0	0	0	0	0	1
113	Bacteria	root	Acidobacteria	Solibacteres	Solibacterales	Solibacteraceae	Candidatus Solibacter	Candidatus Solibacter usitatus	0	1	1	0	3	1	0	0	1	0	0	1	2	1
114	Bacteria	root	Proteobacteria	Epsilonproteobacteria	Campylobacterales	Helicobacteraceae	Helicobacter	Helicobacter hepaticus	0	0	0	0	2	0	0	0	0	0	0	0	0	0
115	Bacteria	root	Firmicutes	Bacilli	Bacillales	Bacillaceae	Geobacillus	Geobacillus kaustophilus	0	0	0	0	0	0	0	0	0	0	0	0	0	6
116	Bacteria	root	Acidobacteria	Acidobacteriia	Acidobacteriales	Acidobacteriaceae	Acidobacterium	Acidobacterium capsulatum	2	5	2	0	1	1	0	0	0	0	2	2	0	0
117	Bacteria	root	Verrucomicrobia	Verrucomicrobiae	Verrucomicrobiales	Verrucomicrobiaceae	Verrucomicrobium	Verrucomicrobium spinosum	0	0	0	0	0	1	0	1	0	0	0	0	1	0
118	Bacteria	root	Cyanobacteria	root	Nostocales	Nostocaceae	Anabaena	Anabaena variabilis	0	10	1	0	1	15	0	0	1	0	0	0	1	0
119	Bacteria	root	Planctomycetes	Planctomycetia	Planctomycetales	Planctomycetaceae	Rhodopirellula	Rhodopirellula baltica	1	1	0	1	0	0	0	0	0	0	0	0	0	0
120	Bacteria	root	Proteobacteria	Gammaproteobacteria	Acidithiobacillales	Acidithiobacillaceae	Acidithiobacillus	Acidithiobacillus ferrooxidans	0	0	0	1	0	0	0	0	0	0	0	0	0	0
121	Bacteria	root	Deinococcus-Thermus	Deinococci	Deinococcales	Deinococcaceae	Deinococcus	Deinococcus radiodurans	7	1	16	23	11	7	2	11	2	1	0	0	1	6
122	Bacteria	root	Proteobacteria	Gammaproteobacteria	Methylococcales	Methylococcaceae	Methylococcus	Methylococcus capsulatus	0	1	0	0	0	0	0	0	0	0	0	0	0	0
123	Bacteria	root	Actinobacteria	Actinobacteria	Actinomycetales	Mycobacteriaceae	Mycobacterium	Mycobacterium avium	1	59	79	0	0	15	0	33	0	0	0	0	0	4
124	Bacteria	root	Proteobacteria	Gammaproteobacteria	Enterobacteriales	Enterobacteriaceae	Photorhabdus	Photorhabdus luminescens	0	0	0	0	0	1	0	0	0	0	0	0	0	0
125	Bacteria	root	Spirochaetes	Spirochaetia	Spirochaetales	Spirochaetaceae	Treponema	Treponema denticola	0	0	0	0	0	12	0	0	0	0	0	0	0	0
126	Bacteria	root	Proteobacteria	Betaproteobacteria	Neisseriales	Neisseriaceae	Chromobacterium	Chromobacterium violaceum	0	3	0	0	0	0	0	0	0	1	0	0	0	0
127	Bacteria	root	Proteobacteria	Alphaproteobacteria	Rhodobacterales	Rhodobacteraceae	Labrenzia	Labrenzia alexandrii	0	0	0	0	0	0	0	0	0	0	0	0	2	0
128	Bacteria	root	Firmicutes	Clostridia	Thermoanaerobacterales	Thermoanaerobacteraceae	Carboxydothermus	Carboxydothermus hydrogenoformans	0	0	0	0	0	0	0	1	0	0	0	0	0	0
129	Bacteria	root	Proteobacteria	Gammaproteobacteria	Cardiobacteriales	Cardiobacteriaceae	Dichelobacter	Dichelobacter nodosus	2	8	0	4	0	6	1	0	0	0	0	0	0	0
130	Bacteria	root	Actinobacteria	Actinobacteria	Actinomycetales	Mycobacteriaceae	Mycobacterium	Mycobacterium smegmatis	0	0	0	2	7	0	0	9	16	0	0	3	3	90
131	Bacteria	root	Proteobacteria	Deltaproteobacteria	Myxococcales	Myxococcaceae	Myxococcus	Myxococcus xanthus	10	1	0	0	0	0	0	0	0	0	0	0	0	1
132	Bacteria	root	Actinobacteria	Actinobacteria	Actinomycetales	Nocardiaceae	Nocardia	Nocardia farcinica	0	0	0	1	3	3	0	2	2	1	1	0	0	4
133	Bacteria	root	Proteobacteria	Gammaproteobacteria	root	root	root	marine gamma proteobacterium HTCC2143	0	0	1	0	0	0	0	0	0	0	0	0	0	0
134	Bacteria	root	Actinobacteria	Actinobacteria	Actinomycetales	Corynebacteriaceae	Corynebacterium	Corynebacterium diphtheriae	6	11	8	1	0	6	2	6	32	24	0	1	1	377
135	Bacteria	root	Proteobacteria	Betaproteobacteria	Burkholderiales	Alcaligenaceae	Bordetella	Bordetella bronchiseptica	0	1	0	0	1	0	0	0	0	0	0	1	1	0
136	Bacteria	root	Proteobacteria	Betaproteobacteria	Burkholderiales	Alcaligenaceae	Bordetella	Bordetella parapertussis	0	0	2	1	0	0	0	0	0	0	3	0	0	0
137	Bacteria	root	Proteobacteria	Betaproteobacteria	Burkholderiales	Alcaligenaceae	Bordetella	Bordetella pertussis	2	0	0	0	0	0	0	0	0	0	0	0	0	0
138	Bacteria	root	Proteobacteria	Gammaproteobacteria	Pseudomonadales	Moraxellaceae	Psychrobacter	Psychrobacter arcticus	0	10	0	30	0	232	14	0	0	0	0	2	0	0
139	Bacteria	root	Firmicutes	Bacilli	Bacillales	root	Exiguobacterium	Exiguobacterium sibiricum	0	1	0	0	0	1	4	0	0	0	0	0	6	5
140	Bacteria	root	Proteobacteria	Alphaproteobacteria	Rhizobiales	Brucellaceae	Brucella	Brucella abortus	0	0	0	0	0	0	1	0	2	0	0	0	0	0
141	Bacteria	root	Deinococcus-Thermus	Deinococci	Thermales	Thermaceae	Thermus	Thermus thermophilus	0	0	0	0	0	1	0	0	2	0	1	0	0	2
142	Bacteria	root	Proteobacteria	Betaproteobacteria	Burkholderiales	Burkholderiaceae	Cupriavidus	Cupriavidus pinatubonensis	0	0	1	0	0	0	0	1	0	0	0	2	0	0
143	Bacteria	root	Chlamydiae	Chlamydiia	Chlamydiales	Parachlamydiaceae	Candidatus Protochlamydia	Candidatus Protochlamydia amoebophila	0	0	4	0	1	0	0	0	0	0	0	0	0	0
144	Bacteria	root	Proteobacteria	Deltaproteobacteria	Bdellovibrionales	Bdellovibrionaceae	Bdellovibrio	Bdellovibrio bacteriovorus	0	2	1	0	2	1	0	1	0	0	0	2	1	0
145	Bacteria	root	Bacteroidetes	Bacteroidia	Bacteroidales	Prevotellaceae	Prevotella	Prevotella ruminicola	0	0	0	0	0	0	0	0	0	0	0	2	0	0
146	Bacteria	root	Proteobacteria	Betaproteobacteria	Methylophilales	Methylophilaceae	Methylobacillus	Methylobacillus flagellatus	0	0	0	0	1	0	0	0	0	0	0	0	0	0
147	Bacteria	root	Actinobacteria	Actinobacteria	Rubrobacterales	Rubrobacteraceae	Rubrobacter	Rubrobacter xylanophilus	0	0	8	3	0	0	0	0	0	0	0	0	0	1
148	Bacteria	root	Proteobacteria	Betaproteobacteria	Burkholderiales	Burkholderiaceae	Cupriavidus	Cupriavidus metallidurans	13	0	7	18	6	71	4	13	6	1	0	5	17	19
149	Bacteria	root	Proteobacteria	Betaproteobacteria	Burkholderiales	Burkholderiaceae	Burkholderia	Burkholderia xenovorans	1	2	2	0	4	0	0	0	1	5	0	0	0	0
150	Bacteria	root	Proteobacteria	Alphaproteobacteria	Rhizobiales	Phyllobacteriaceae	Chelativorans	Chelativorans sp. BNC1	0	0	0	1	0	0	6	1	1	0	0	1	0	0
151	Bacteria	root	Proteobacteria	Alphaproteobacteria	Rhizobiales	Rhizobiaceae	Sinorhizobium	Sinorhizobium meliloti	0	0	1	0	0	0	0	0	1	0	0	0	0	0
152	Bacteria	root	Proteobacteria	Alphaproteobacteria	Rhizobiales	Phyllobacteriaceae	Mesorhizobium	Mesorhizobium loti	1	0	1	0	5	0	5	3	1	2	0	2	0	0
153	Bacteria	root	Actinobacteria	Actinobacteria	Actinomycetales	Kineosporiaceae	Kineococcus	Kineococcus radiotolerans	0	0	0	0	0	0	0	0	0	0	0	0	0	2
154	Bacteria	root	Proteobacteria	Betaproteobacteria	Burkholderiales	Burkholderiaceae	Ralstonia	Ralstonia solanacearum	2	0	0	0	0	0	0	0	1	1	0	0	1	4
155	Bacteria	root	Cyanobacteria	root	Chroococcales	root	Synechococcus	Synechococcus elongatus	0	0	0	0	1	0	5	0	0	0	0	2	0	1
156	Bacteria	root	Proteobacteria	Betaproteobacteria	Burkholderiales	Burkholderiaceae	Burkholderia	Burkholderia vietnamiensis	0	0	0	0	0	0	41	0	0	0	0	0	0	0
157	Bacteria	root	Bacteroidetes	Cytophagia	Cytophagales	Cytophagaceae	Cytophaga	Cytophaga hutchinsonii	0	0	1	1	1	0	2	0	2	0	3	0	0	2
158	Bacteria	root	Firmicutes	Bacilli	Bacillales	Bacillaceae	Bacillus	Bacillus cereus	0	0	0	0	0	0	0	0	1	0	0	0	0	0
159	Bacteria	root	Cyanobacteria	root	Oscillatoriales	root	Oscillatoria	Oscillatoria sp. PCC 6506	1	0	10	1	0	1	0	5	2	0	0	0	0	0
160	Bacteria	root	Firmicutes	Bacilli	Bacillales	Bacillaceae	Bacillus	Bacillus halodurans	0	0	140	93	0	0	0	0	0	0	0	0	0	3
161	Bacteria	root	Firmicutes	Clostridia	Clostridiales	Clostridiaceae	Clostridium	Clostridium acetobutylicum	0	0	0	0	0	0	0	0	0	0	0	1	0	0
162	Bacteria	root	Proteobacteria	Alphaproteobacteria	Rhodospirillales	Acetobacteraceae	Gluconacetobacter	Gluconacetobacter diazotrophicus	0	0	1	0	4	0	28	0	2	0	0	0	0	1
163	Bacteria	root	Firmicutes	Bacilli	Lactobacillales	Streptococcaceae	Lactococcus	Lactococcus lactis	0	0	0	0	0	0	0	10	0	0	0	0	1	0
164	Bacteria	root	Firmicutes	Bacilli	Bacillales	Listeriaceae	Listeria	Listeria innocua	0	2	0	0	0	1	1	1	0	0	0	0	0	6
165	Bacteria	root	Proteobacteria	Alphaproteobacteria	Rhizobiales	Methylobacteriaceae	Methylobacterium	Methylobacterium extorquens	41	32	7	0	0	15	0	121	0	10	0	77	9	0
166	Bacteria	root	Proteobacteria	Gammaproteobacteria	Pasteurellales	Pasteurellaceae	Pasteurella	Pasteurella multocida	0	0	4	0	5	1	0	1	0	0	0	0	0	0
167	Bacteria	root	Proteobacteria	Alphaproteobacteria	Rhodobacterales	Rhodobacteraceae	Rhodobacter	Rhodobacter capsulatus	23	0	0	14	18	2	0	10	8	9	3	10	5	11
168	Bacteria	root	Proteobacteria	Gammaproteobacteria	Enterobacteriales	Enterobacteriaceae	Yersinia	Yersinia pseudotuberculosis	0	0	0	2	9	2	0	0	0	0	0	0	0	0
169	Eukaryota	Fungi	Ascomycota	Sordariomycetes	Glomerellales	Plectosphaerellaceae	Verticillium	Verticillium dahliae	0	0	0	0	0	0	0	0	1	0	0	0	0	0
170	Eukaryota	root	root	Glaucocystophyceae	root	Cyanophoraceae	Cyanophora	Cyanophora paradoxa	0	1	2	0	0	1	3	1	0	0	0	0	1	0
171	Bacteria	root	Firmicutes	Bacilli	Lactobacillales	Lactobacillaceae	Pediococcus	Pediococcus pentosaceus	0	2	10	6	0	1	0	1	0	4	0	0	0	18
172	Eukaryota	root	root	Bangiophyceae	Bangiales	Bangiaceae	Porphyra	Porphyra purpurea	0	0	0	1	0	0	0	0	3	0	0	0	0	0
173	Eukaryota	root	root	Bangiophyceae	Bangiales	Bangiaceae	Pyropia	Pyropia yezoensis	0	0	3	0	0	0	0	0	0	0	0	0	0	0
174	Bacteria	root	Firmicutes	Bacilli	Bacillales	Bacillaceae	Bacillus	Bacillus licheniformis	0	15	5	4	0	2	0	1	0	0	0	0	0	12
175	Bacteria	root	Proteobacteria	Alphaproteobacteria	Sphingomonadales	Sphingomonadaceae	Novosphingobium	Novosphingobium aromaticivorans	3	13	17	18	1	3	12	31	11	18	0	3	0	13
176	Bacteria	root	Proteobacteria	Betaproteobacteria	Neisseriales	Neisseriaceae	Pseudogulbenkiania	Pseudogulbenkiania ferrooxidans	0	0	0	0	0	3	0	3	0	0	0	0	0	0
177	Bacteria	root	Firmicutes	Bacilli	Bacillales	Staphylococcaceae	Staphylococcus	Staphylococcus haemolyticus	0	1	0	0	1	0	0	0	1	0	0	0	1	0
178	Bacteria	root	Actinobacteria	Actinobacteria	Actinomycetales	Microbacteriaceae	Leifsonia	Leifsonia xyli	2	1	3	0	10	66	0	3	2	1	1	3	1	1
179	Eukaryota	root	root	Raphidophyceae	Chattonellales	Chattonellaceae	Heterosigma	Heterosigma akashiwo	0	0	0	0	0	0	0	1	0	0	0	0	0	0
180	Eukaryota	Fungi	Basidiomycota	Tremellomycetes	Tremellales	Tremellaceae	Filobasidiella	Cryptococcus neoformans	22	10	5	3	94	50	55	25	76	44	10	45	45	826
181	Bacteria	root	Proteobacteria	Gammaproteobacteria	Alteromonadales	Idiomarinaceae	Idiomarina	Idiomarina loihiensis	0	0	0	0	0	18	14	0	0	0	0	0	0	0
182	Eukaryota	Fungi	Ascomycota	Saccharomycetes	Saccharomycetales	Saccharomycetaceae	Kluyveromyces	Kluyveromyces lactis	1	0	0	77	0	1	7	0	6	98	0	0	0	1
183	Eukaryota	Fungi	Ascomycota	Saccharomycetes	Saccharomycetales	Debaryomycetaceae	Debaryomyces	Debaryomyces hansenii	0	0	0	0	0	0	0	1	0	0	0	0	0	0
184	Eukaryota	Fungi	Ascomycota	Saccharomycetes	Saccharomycetales	Saccharomycetaceae	Nakaseomyces	Candida glabrata	0	0	1	3	6	0	0	2	2	0	2	1	3	93
185	Eukaryota	Fungi	Ascomycota	Saccharomycetes	Saccharomycetales	Saccharomycetaceae	Eremothecium	Eremothecium gossypii	2	2	1	2	15	4	0	2	26	1	1	225	2	10
186	Eukaryota	Fungi	Ascomycota	Schizosaccharomycetes	Schizosaccharomycetales	Schizosaccharomycetaceae	Schizosaccharomyces	Schizosaccharomyces pombe	40	27	79	33	1283	24	44	87	365	93	66	71	63	272
187	Bacteria	root	Proteobacteria	Alphaproteobacteria	Rhizobiales	Bradyrhizobiaceae	Bradyrhizobium	Bradyrhizobium sp. BTAi1	0	41	7	6	6	1	2	5	20	0	0	1	3	1
188	Bacteria	root	Firmicutes	Bacilli	Bacillales	Bacillaceae	Bacillus	Bacillus cereus	0	6	21	12	0	6	1	1	6	7	2	3	2	25
189	Bacteria	root	Actinobacteria	Actinobacteria	Actinomycetales	Micrococcaceae	Renibacterium	Renibacterium salmoninarum	0	1	3	0	0	0	0	0	0	0	1	4	0	5
190	Bacteria	root	Proteobacteria	Gammaproteobacteria	Enterobacteriales	Enterobacteriaceae	Citrobacter	Citrobacter koseri	0	0	0	0	0	0	0	0	0	0	0	0	43	0
191	Bacteria	root	Actinobacteria	Actinobacteria	Actinomycetales	Micrococcaceae	Arthrobacter	Arthrobacter aurescens	0	1	0	0	0	0	0	0	0	1	0	0	0	1
192	Bacteria	root	Proteobacteria	Gammaproteobacteria	Oceanospirillales	Halomonadaceae	Chromohalobacter	Chromohalobacter salexigens	0	1	1	0	0	0	0	0	0	1	0	0	0	0
193	Bacteria	root	Actinobacteria	Actinobacteria	Actinomycetales	Micrococcaceae	Arthrobacter	Arthrobacter sp. FB24	7	0	8	0	5	0	6	0	0	1	0	0	0	1
194	Bacteria	root	Proteobacteria	Alphaproteobacteria	Rhodobacterales	Rhodobacteraceae	Jannaschia	Jannaschia sp. CCS1	0	0	0	0	0	0	0	0	8	0	0	0	0	1
195	Bacteria	root	Firmicutes	Clostridia	Clostridiales	Clostridiaceae	Clostridium	Clostridium beijerinckii	1	0	0	0	4	0	0	0	0	0	0	0	0	0
196	Bacteria	root	Proteobacteria	Alphaproteobacteria	Rhodospirillales	Acetobacteraceae	Gluconobacter	Gluconobacter oxydans	2	0	0	0	0	0	65	2	0	1	0	0	0	4
197	Bacteria	root	Proteobacteria	Gammaproteobacteria	Enterobacteriales	Enterobacteriaceae	Photorhabdus	Photorhabdus asymbiotica	0	0	0	0	0	4	0	0	0	0	0	0	0	0
198	Eukaryota	Fungi	Ascomycota	Sordariomycetes	Hypocreales	Cordycipitaceae	Lecanicillium	Lecanicillium muscarium	0	0	0	0	1	0	0	0	1	0	0	1	0	0
199	Bacteria	root	Proteobacteria	Alphaproteobacteria	Rhodobacterales	Rhodobacteraceae	Ruegeria	Ruegeria sp. TM1040	0	0	0	0	1	0	0	0	0	0	0	0	0	0
200	Bacteria	root	Proteobacteria	Betaproteobacteria	Hydrogenophilales	Hydrogenophilaceae	Thiobacillus	Thiobacillus denitrificans	3	1	1	2	3	2	0	0	0	3	0	0	0	0
201	Bacteria	root	Firmicutes	Clostridia	Clostridiales	Clostridiales Family XVIII. Incertae Sedis	Symbiobacterium	Symbiobacterium thermophilum	0	0	0	0	1	0	0	0	0	0	0	0	0	0
202	Bacteria	root	Proteobacteria	Alphaproteobacteria	Rickettsiales	Rickettsiaceae	Rickettsia	Rickettsia canadensis	0	1	0	0	0	0	0	0	0	0	0	0	0	0
203	Bacteria	root	Firmicutes	Clostridia	Clostridiales	Clostridiaceae	Alkaliphilus	Alkaliphilus metalliredigens	0	0	0	0	0	0	0	0	0	0	0	0	1	0
204	Bacteria	root	Bacteroidetes	Bacteroidia	Bacteroidales	Bacteroidaceae	Bacteroides	Bacteroides fragilis	0	0	0	0	1	0	0	1	0	0	0	0	0	0
205	Eukaryota	root	Bacillariophyta	Coscinodiscophyceae	root	Thalassiosiraceae	Thalassiosira	Thalassiosira pseudonana	51	2	4	0	62	7	0	4	9	2	122	1	3	22
206	Eukaryota	Viridiplantae	Chlorophyta	Mamiellophyceae	Mamiellales	root	Micromonas	Micromonas sp. RCC299	46	20	22	38	155	63	29	33	204	59	68	11	124	2045
207	Bacteria	root	Proteobacteria	Betaproteobacteria	Burkholderiales	Comamonadaceae	Polaromonas	Polaromonas sp. JS666	0	1	0	0	0	2	0	2	3	0	1	0	3	0
208	Bacteria	root	Proteobacteria	Gammaproteobacteria	Vibrionales	Vibrionaceae	Photobacterium	Photobacterium profundum	0	0	0	0	0	0	0	0	0	3	0	0	0	1
209	Bacteria	root	Actinobacteria	Actinobacteria	Actinomycetales	Frankiaceae	Frankia	Frankia sp. EAN1pec	0	5	1	0	0	0	0	0	0	0	0	0	0	4
210	Bacteria	root	Proteobacteria	Gammaproteobacteria	Enterobacteriales	Enterobacteriaceae	Shigella	Shigella sonnei	1	0	0	0	3	1	0	0	0	0	0	0	0	0
211	Eukaryota	Viridiplantae	Chlorophyta	Chlorophyceae	Chlamydomonadales	Chlamydomonadaceae	Chlamydomonas	Chlamydomonas reinhardtii	0	0	0	2	0	0	0	0	0	0	0	1	0	0
212	Eukaryota	Fungi	Ascomycota	Dothideomycetes	Capnodiales	Dissoconiaceae	Uwebraunia	Uwebraunia commune	0	0	0	0	0	0	88	1	0	0	0	1	0	16
213	Eukaryota	Fungi	Ascomycota	Sordariomycetes	Sordariales	Chaetomiaceae	Chaetomium	Chaetomium globosum	16	21	39	26	1086	315	49	71	332	47	190	110	106	273
214	Eukaryota	Viridiplantae	Chlorophyta	Trebouxiophyceae	Chlorellales	root	Parachlorella	Parachlorella kessleri	0	0	0	0	1	0	0	1	0	0	0	1	0	0
215	Bacteria	root	Proteobacteria	Alphaproteobacteria	Rickettsiales	Anaplasmataceae	Wolbachia	Wolbachia endosymbiont of Drosophila ananassae	0	0	0	0	0	0	0	0	0	1	0	0	0	0
216	Eukaryota	Viridiplantae	Chlorophyta	Trebouxiophyceae	Chlorellales	Chlorellaceae	Chlorella	Chlorella vulgaris	0	0	0	0	6	3	0	0	0	0	0	1	0	1
217	Bacteria	root	Dictyoglomi	Dictyoglomia	Dictyoglomales	Dictyoglomaceae	Dictyoglomus	Dictyoglomus thermophilum	0	0	0	0	0	0	0	1	0	0	0	1	0	0
218	Bacteria	root	Proteobacteria	Betaproteobacteria	Burkholderiales	Burkholderiaceae	Polynucleobacter	Polynucleobacter necessarius	0	0	0	0	0	0	0	0	0	0	0	0	0	1
219	Eukaryota	Viridiplantae	Chlorophyta	Nephroselmidophyceae	root	root	Nephroselmis	Nephroselmis olivacea	1	0	0	0	0	2	0	1	0	0	0	0	1	2
220	Bacteria	root	Bacteroidetes	Flavobacteriia	Flavobacteriales	Flavobacteriaceae	Robiginitalea	Robiginitalea biformata	0	0	0	0	0	0	0	0	0	0	0	0	0	3
221	Bacteria	root	Bacteroidetes	Cytophagia	Cytophagales	Cytophagaceae	Microscilla	Microscilla marina	0	0	0	0	1	0	0	0	0	0	0	0	0	0
222	Bacteria	root	Cyanobacteria	root	Oscillatoriales	root	Lyngbya	Lyngbya sp. PCC 8106	0	0	1	0	0	0	0	0	0	1	0	1	0	1
223	Bacteria	root	Cyanobacteria	root	Nostocales	Nostocaceae	Nodularia	Nodularia spumigena	4	0	0	2	2	2	2	1	24	0	0	0	2	1
224	Bacteria	root	Firmicutes	Bacilli	Bacillales	Bacillaceae	Bacillus	Bacillus sp. NRRL B-14911	38	0	0	0	1	1	0	0	0	0	0	0	0	0
225	Bacteria	root	Lentisphaerae	Lentisphaeria	Lentisphaerales	Lentisphaeraceae	Lentisphaera	Lentisphaera araneosa	0	0	0	0	0	2	0	0	0	0	0	0	0	0
226	Bacteria	root	Proteobacteria	Alphaproteobacteria	Sphingomonadales	Erythrobacteraceae	Erythrobacter	Erythrobacter litoralis	31	6	7	1	11	4	3	0	0	0	0	33	8	5
227	Bacteria	root	Proteobacteria	Alphaproteobacteria	Rhizobiales	Bradyrhizobiaceae	Nitrobacter	Nitrobacter sp. Nb-311A	0	0	0	0	1	0	0	0	0	0	0	0	0	0
228	Bacteria	root	Proteobacteria	Alphaproteobacteria	Rhodobacterales	Hyphomonadaceae	Oceanicaulis	Oceanicaulis sp. HTCC2633	0	0	0	0	0	0	0	0	0	0	0	0	0	0
229	Bacteria	root	Proteobacteria	Alphaproteobacteria	Rhodobacterales	Rhodobacteraceae	root	Rhodobacteraceae bacterium HTCC2083	0	0	0	0	0	0	0	0	0	1	0	0	0	1
230	Bacteria	root	Proteobacteria	Gammaproteobacteria	root	root	root	gamma proteobacterium HTCC2207	0	0	0	0	0	0	0	1	0	0	0	0	0	0
231	Bacteria	root	Proteobacteria	Gammaproteobacteria	Vibrionales	Vibrionaceae	Photobacterium	Photobacterium angustum	0	0	0	0	2	0	0	0	0	1	0	0	0	0
232	Bacteria	root	Firmicutes	Bacilli	Lactobacillales	Lactobacillaceae	Lactobacillus	Lactobacillus sakei	0	6	14	9	3	0	0	1	0	1	0	0	0	3
233	Bacteria	root	Proteobacteria	Gammaproteobacteria	Xanthomonadales	Xanthomonadaceae	Xanthomonas	Xanthomonas campestris	0	1	0	0	5	0	0	0	6	0	0	0	0	0
234	Bacteria	root	Firmicutes	Bacilli	Bacillales	Bacillaceae	Bacillus	Bacillus weihenstephanensis	0	3	1	2	0	1	0	0	0	0	1	0	1	0
235	Bacteria	root	Firmicutes	Bacilli	Bacillales	Bacillaceae	Bacillus	Bacillus cytotoxicus	0	0	4	5	0	0	0	0	0	0	0	0	0	2
236	Bacteria	root	Proteobacteria	Alphaproteobacteria	Rhizobiales	Bradyrhizobiaceae	Rhodopseudomonas	Rhodopseudomonas palustris	1	0	2	0	0	0	0	0	1	0	0	0	0	0
237	Bacteria	root	Proteobacteria	Alphaproteobacteria	Rhizobiales	Bradyrhizobiaceae	Rhodopseudomonas	Rhodopseudomonas palustris	0	0	0	3	0	2	0	0	1	0	0	0	0	0
238	Bacteria	root	Proteobacteria	Alphaproteobacteria	Rhizobiales	Bradyrhizobiaceae	Rhodopseudomonas	Rhodopseudomonas palustris	0	0	1	0	5	0	0	0	0	0	0	0	0	1
239	Bacteria	root	Proteobacteria	Alphaproteobacteria	Rhizobiales	Bradyrhizobiaceae	Rhodopseudomonas	Rhodopseudomonas palustris	0	0	4	0	0	0	0	0	0	0	0	0	0	0
240	Bacteria	root	Proteobacteria	Deltaproteobacteria	Desulfuromonadales	Geobacteraceae	Geobacter	Geobacter daltonii	0	0	0	0	0	0	0	0	0	0	0	0	0	1
241	Bacteria	root	Proteobacteria	Gammaproteobacteria	Xanthomonadales	Xanthomonadaceae	Xanthomonas	Xanthomonas euvesicatoria	0	0	0	2	0	11	6	3	0	0	0	5	6	3
242	Bacteria	root	Cyanobacteria	root	Chroococcales	root	Synechococcus	Synechococcus sp. RCC307	0	0	1	0	0	0	0	0	0	0	0	0	0	0
243	Viruses	root	root	root	Nidovirales	Coronaviridae	Betacoronavirus	Betacoronavirus 1	0	0	0	0	0	0	0	0	0	1	0	0	2	0
244	Bacteria	root	Proteobacteria	Gammaproteobacteria	Thiotrichales	Piscirickettsiaceae	Thiomicrospira	Thiomicrospira crunogena	0	0	0	0	0	10	0	0	0	0	0	0	0	0
245	Bacteria	root	Proteobacteria	Alphaproteobacteria	Sphingomonadales	Sphingomonadaceae	Sphingopyxis	Sphingopyxis alaskensis	5	2	5	10	29	2	16	0	8	15	1	0	0	2
246	Bacteria	root	Proteobacteria	Gammaproteobacteria	Alteromonadales	Shewanellaceae	Shewanella	Shewanella denitrificans	0	0	0	0	0	0	0	0	3	0	0	0	0	0
247	Bacteria	root	Proteobacteria	Gammaproteobacteria	Alteromonadales	Shewanellaceae	Shewanella	Shewanella frigidimarina	0	0	1	0	0	0	0	1	0	0	0	0	0	0
248	Bacteria	root	Deinococcus-Thermus	Deinococci	Deinococcales	Deinococcaceae	Deinococcus	Deinococcus geothermalis	1	5	0	187	9	0	1	0	8	0	0	1	0	2
249	Bacteria	root	Cyanobacteria	root	Chroococcales	root	Synechococcus	Synechococcus sp. PCC 7002	0	2	0	0	0	0	0	0	0	0	0	0	0	0
250	Bacteria	root	Cyanobacteria	root	Chroococcales	root	Synechococcus	Synechococcus sp. WH 7803	0	0	0	0	0	2	0	0	0	0	0	0	0	0
251	Bacteria	root	Verrucomicrobia	Verrucomicrobiae	Verrucomicrobiales	Verrucomicrobia subdivision 3	Pedosphaera	Pedosphaera parvula	0	0	0	0	1	0	0	1	0	0	0	0	0	0
252	Bacteria	root	Proteobacteria	Gammaproteobacteria	Enterobacteriales	Enterobacteriaceae	Salmonella	Salmonella enterica	0	0	1	0	4	0	0	0	1	0	0	0	1	0
253	Eukaryota	Fungi	Ascomycota	Dothideomycetes	Pleosporales	Phaeosphaeriaceae	Parastagonospora	Parastagonospora nodorum	0	1	0	0	1	0	0	1	9	0	1	0	1	2
254	Bacteria	root	Actinobacteria	Actinobacteria	Actinomycetales	Brevibacteriaceae	Brevibacterium	Brevibacterium linens	2	1	4	2	2	1	0	6	2	0	1	5	2	2
255	Viruses	root	root	root	root	Phycodnaviridae	Chlorovirus	Acanthocystis turfacea Chlorella virus 1	0	1	0	0	0	0	0	0	0	0	0	0	0	0
256	Eukaryota	Fungi	Ascomycota	Saccharomycetes	Saccharomycetales	Debaryomycetaceae	Scheffersomyces	Scheffersomyces stipitis	35	31	2	44	835	1	583	58	181	33	16	1	2	899
257	Bacteria	root	Firmicutes	Bacilli	Lactobacillales	Streptococcaceae	Streptococcus	Streptococcus thermophilus	170	22	124	0	21	12	18	18	15	19	4	9	3	60
258	Bacteria	root	Proteobacteria	Alphaproteobacteria	Rhizobiales	Bradyrhizobiaceae	Nitrobacter	Nitrobacter hamburgensis	0	0	0	0	3	0	0	0	0	0	0	0	0	0
259	Bacteria	root	Proteobacteria	Alphaproteobacteria	Rhizobiales	Bradyrhizobiaceae	Nitrobacter	Nitrobacter winogradskyi	0	0	0	0	0	5	0	0	0	9	0	0	0	0
260	Eukaryota	Fungi	Ascomycota	Dothideomycetes	Botryosphaeriales	Botryosphaeriaceae	Spencermartinsia	Spencermartinsia viticola	0	1	0	0	0	0	0	0	0	0	0	0	0	0
261	Bacteria	root	Proteobacteria	Betaproteobacteria	Nitrosomonadales	Nitrosomonadaceae	Nitrosospira	Nitrosospira multiformis	0	0	0	0	0	0	0	0	3	0	0	0	0	0
262	Bacteria	root	Proteobacteria	Gammaproteobacteria	Alteromonadales	Shewanellaceae	Shewanella	Shewanella loihica	0	0	0	0	1	0	0	0	0	1	0	0	0	0
263	Bacteria	root	Chloroflexi	Chloroflexi	Chloroflexales	Chloroflexaceae	Chloroflexus	Chloroflexus aurantiacus	0	0	0	0	0	0	0	0	0	0	1	0	0	0
264	Bacteria	root	Proteobacteria	Gammaproteobacteria	Alteromonadales	Shewanellaceae	Shewanella	Shewanella amazonensis	0	1	0	2	0	2	0	0	0	0	0	0	0	0
265	Bacteria	root	Firmicutes	Bacilli	Bacillales	Bacillaceae	Bacillus	Bacillus amyloliquefaciens	2	0	0	0	0	1	0	1	0	0	0	0	0	0
266	Bacteria	root	Actinobacteria	Actinobacteria	Actinomycetales	Frankiaceae	Frankia	Frankia alni	0	0	0	0	0	0	2	0	0	0	0	0	0	0
267	Bacteria	root	Chloroflexi	Chloroflexi	Chloroflexales	Chloroflexaceae	Chloroflexus	Chloroflexus aggregans	0	0	0	0	0	0	0	0	0	0	0	0	1	0
268	Bacteria	root	Cyanobacteria	root	Chroococcales	root	Acaryochloris	Acaryochloris marina	0	1	0	0	0	0	0	0	0	0	0	0	0	0
269	Eukaryota	Fungi	Ascomycota	Dothideomycetes	Capnodiales	Teratosphaeriaceae	Friedmanniomyces	Friedmanniomyces simplex	0	0	1	0	1	1	0	1	0	2	0	0	1	2
270	Bacteria	root	Nitrospirae	Nitrospira	Nitrospirales	Nitrospiraceae	Nitrospira	Candidatus Nitrospira defluvii	0	0	0	0	0	2	0	0	0	0	0	0	0	1
271	Eukaryota	Fungi	Ascomycota	Eurotiomycetes	Eurotiales	Aspergillaceae	Aspergillus	Aspergillus fumigatus	1	97	1	0	0	186	0	180	2078	557	142	2	304	1
272	Bacteria	root	Chlorobi	Chlorobia	Chlorobiales	Chlorobiaceae	Chlorobium	Chlorobium phaeobacteroides	0	0	0	0	0	0	0	0	1	0	0	0	0	0
273	Bacteria	root	Proteobacteria	Alphaproteobacteria	root	root	root	alpha proteobacterium BAL199	0	0	1	0	0	0	0	0	0	0	0	0	0	0
274	Bacteria	root	Firmicutes	Bacilli	Lactobacillales	Enterococcaceae	Enterococcus	Enterococcus faecium	0	0	0	0	1	0	0	0	0	0	0	0	0	0
275	Bacteria	root	Firmicutes	Bacilli	Lactobacillales	Carnobacteriaceae	Carnobacterium	Carnobacterium sp. AT7	1	22	123	70	3	7	57	11	6	42	0	6	1	31
276	Bacteria	root	Firmicutes	Clostridia	Clostridiales	Clostridiales Family XI. Incertae Sedis	Finegoldia	Finegoldia magna	6	0	0	7	38	0	5	3	29	45	0	6	605	0
277	Bacteria	root	Proteobacteria	Gammaproteobacteria	Pseudomonadales	Moraxellaceae	Psychrobacter	Psychrobacter cryohalolentis	0	87	2	53	0	19	156	4	8	60	0	0	2	4
278	Bacteria	root	Proteobacteria	Deltaproteobacteria	Syntrophobacterales	Syntrophobacteraceae	Syntrophobacter	Syntrophobacter fumaroxidans	0	0	0	0	1	0	0	0	0	0	0	0	0	0
279	Bacteria	root	Proteobacteria	Gammaproteobacteria	Vibrionales	Vibrionaceae	Vibrio	Vibrio campbellii	0	1	0	0	11	6	0	0	0	0	0	0	0	0
280	Bacteria	root	Proteobacteria	Deltaproteobacteria	Desulfuromonadales	Pelobacteraceae	Pelobacter	Pelobacter propionicus	0	0	0	0	0	0	0	0	0	0	0	0	0	1
281	Bacteria	root	Proteobacteria	Betaproteobacteria	Burkholderiales	Comamonadaceae	Rhodoferax	Rhodoferax ferrireducens	0	0	2	2	2	4	0	7	1	0	1	0	0	1
282	Bacteria	root	Proteobacteria	Gammaproteobacteria	Pasteurellales	Pasteurellaceae	Actinobacillus	Actinobacillus succinogenes	0	1	0	0	0	3	0	0	0	0	0	0	0	0
283	Bacteria	root	Firmicutes	Bacilli	Bacillales	Bacillaceae	Bacillus	Bacillus thuringiensis	0	0	0	0	0	0	4	5	1	0	0	0	0	0
284	Bacteria	root	Firmicutes	Clostridia	Thermoanaerobacterales	Thermoanaerobacteraceae	Thermoanaerobacter	Thermoanaerobacter pseudethanolicus	0	0	24	0	0	0	0	0	0	0	1	0	0	0
285	Bacteria	root	Proteobacteria	Betaproteobacteria	Burkholderiales	Alcaligenaceae	Bordetella	Bordetella petrii	3	2	4	11	3	3	2	11	0	0	0	0	1	0
286	Bacteria	root	Actinobacteria	Actinobacteria	Actinomycetales	Corynebacteriaceae	Corynebacterium	Corynebacterium glutamicum	0	27	104	25	3	64	0	12	10	5	1	0	3	87
287	Eukaryota	Viridiplantae	Chlorophyta	Trebouxiophyceae	Ctenocladales	Ctenocladaceae	Leptosira	Leptosira terrestris	0	0	0	0	0	0	0	0	0	0	6	0	0	0
288	Eukaryota	Fungi	Ascomycota	Eurotiomycetes	Eurotiales	Aspergillaceae	Aspergillus	Aspergillus terreus	2	1	2	2	6	0	241	2	14	4	1	3	8	4
289	Bacteria	root	Proteobacteria	Alphaproteobacteria	Rhodospirillales	Rhodospirillaceae	Magnetospirillum	Magnetospirillum magneticum	0	0	0	0	0	1	0	0	0	0	0	0	0	0
290	Bacteria	root	Proteobacteria	Betaproteobacteria	Burkholderiales	Burkholderiaceae	Ralstonia	Ralstonia solanacearum	0	0	0	0	1	2	0	1	0	13	0	1	0	3
291	Bacteria	root	Firmicutes	Bacilli	Bacillales	Staphylococcaceae	Staphylococcus	Staphylococcus saprophyticus	0	0	0	0	0	0	33	0	0	0	0	0	1	0
292	Bacteria	root	Proteobacteria	Gammaproteobacteria	Alteromonadales	Pseudoalteromonadaceae	Pseudoalteromonas	Pseudoalteromonas atlantica	0	5	0	10	0	11	0	0	0	0	0	0	0	0
293	Bacteria	root	Firmicutes	Bacilli	Lactobacillales	Streptococcaceae	Streptococcus	Streptococcus agalactiae	0	0	1	0	0	0	0	0	0	0	0	0	0	0
294	Bacteria	root	Firmicutes	Bacilli	Lactobacillales	Streptococcaceae	Streptococcus	Streptococcus agalactiae	0	0	0	0	0	0	0	19	0	0	0	0	0	0
295	Bacteria	root	Proteobacteria	Gammaproteobacteria	Enterobacteriales	Enterobacteriaceae	Sodalis	Sodalis glossinidius	0	0	0	0	0	0	0	0	0	0	0	4	0	0
296	Bacteria	root	Proteobacteria	Gammaproteobacteria	Enterobacteriales	Enterobacteriaceae	Shigella	Shigella boydii	1	1	0	0	0	0	2	0	0	0	0	2	0	1
297	Bacteria	root	Planctomycetes	Planctomycetia	Planctomycetales	Planctomycetaceae	Planctomyces	Planctomyces maris	0	0	0	0	0	0	1	0	0	1	0	0	0	0
298	Bacteria	root	Proteobacteria	Gammaproteobacteria	Pseudomonadales	Moraxellaceae	Psychrobacter	Psychrobacter sp. PRwf-1	0	68	0	173	2	243	83	221	1	0	0	3	2	2
299	Bacteria	root	Firmicutes	Bacilli	Lactobacillales	Lactobacillaceae	Lactobacillus	Lactobacillus reuteri	0	1	0	0	0	1	0	0	0	0	0	0	0	0
300	Bacteria	root	Firmicutes	Clostridia	Clostridiales	Peptococcaceae	Desulfotomaculum	Desulfotomaculum reducens	0	0	0	0	0	0	0	0	0	1	0	0	0	0
301	Bacteria	root	Proteobacteria	Alphaproteobacteria	Rhodospirillales	Acetobacteraceae	Acidiphilium	Acidiphilium cryptum	1	0	0	0	2	0	0	0	2	0	0	0	0	1
302	Bacteria	root	Firmicutes	Bacilli	Lactobacillales	Leuconostocaceae	Leuconostoc	Leuconostoc citreum	2	0	0	0	0	23	3	0	0	0	1	0	0	0
303	Bacteria	root	Verrucomicrobia	Verrucomicrobiae	Verrucomicrobiales	Verrucomicrobiaceae	Akkermansia	Akkermansia muciniphila	0	4	0	0	1	0	0	0	0	0	0	0	0	0
304	Bacteria	root	Proteobacteria	Gammaproteobacteria	Enterobacteriales	Enterobacteriaceae	Yersinia	Yersinia bercovieri	0	1	0	0	0	0	0	0	0	0	0	0	0	0
305	Bacteria	root	Actinobacteria	Actinobacteria	Actinomycetales	Mycobacteriaceae	Mycobacterium	Mycobacterium gilvum	0	0	1	6	2	4	0	0	6	0	0	0	1	42
306	Bacteria	root	Actinobacteria	Actinobacteria	Actinomycetales	Mycobacteriaceae	Mycobacterium	Mycobacterium vanbaalenii	0	0	0	0	59	1	0	0	0	6	0	1	0	1
307	Bacteria	root	Proteobacteria	Gammaproteobacteria	Pseudomonadales	Pseudomonadaceae	Pseudomonas	Pseudomonas aeruginosa	0	0	2	1	1	0	0	0	0	1	0	0	0	0
308	Bacteria	root	Proteobacteria	Alphaproteobacteria	Rhodobacterales	Rhodobacteraceae	Roseobacter	Roseobacter sp. AzwK-3b	2	1	3	0	1	1	0	0	2	0	0	1	1	13
309	Bacteria	root	Actinobacteria	Actinobacteria	Actinomycetales	Acidothermaceae	Acidothermus	Acidothermus cellulolyticus	0	1	0	0	1	0	0	0	0	0	0	0	1	1
310	Bacteria	root	Proteobacteria	Gammaproteobacteria	Alteromonadales	Shewanellaceae	Shewanella	Shewanella sp. W3-18-1	0	0	0	0	0	0	0	1	0	0	0	0	0	0
311	Bacteria	root	Proteobacteria	Gammaproteobacteria	Pseudomonadales	Pseudomonadaceae	Pseudomonas	Pseudomonas putida	33	6	25	4	23	1	0	0	0	0	0	0	0	0
312	Eukaryota	root	Apicomplexa	Coccidia	Eucoccidiorida	Cryptosporidiidae	Cryptosporidium	Cryptosporidium parvum	5	2	2	1	37	0	0	2	4	1	0	1	2	2
313	Eukaryota	root	Apicomplexa	Aconoidasida	root	Theileriidae	Theileria	Theileria annulata	0	0	0	2	0	0	0	0	0	0	0	0	0	0
314	Bacteria	root	Spirochaetes	Spirochaetia	Spirochaetales	Leptospiraceae	Leptospira	Leptospira biflexa	0	0	0	0	0	1	0	0	0	0	0	0	0	0
315	Bacteria	root	Proteobacteria	Alphaproteobacteria	Rickettsiales	Rickettsiaceae	Orientia	Orientia tsutsugamushi	0	0	0	0	0	0	0	0	1	0	0	0	0	0
316	Bacteria	root	Proteobacteria	Gammaproteobacteria	Alteromonadales	Psychromonadaceae	Psychromonas	Psychromonas ingrahamii	0	0	0	0	3	0	0	0	1	0	0	0	0	0
317	Bacteria	root	Firmicutes	Clostridia	Clostridiales	Clostridiaceae	Clostridium	Clostridium phytofermentans	1	0	0	0	0	0	0	0	1	0	0	0	0	0
318	Bacteria	root	Firmicutes	Bacilli	Bacillales	Paenibacillaceae	Brevibacillus	Brevibacillus brevis	0	19	1	49	0	0	0	5	0	0	0	0	0	0
319	Bacteria	root	Proteobacteria	Alphaproteobacteria	Rhizobiales	Bartonellaceae	Bartonella	Bartonella bacilliformis	0	3	9	5	0	0	0	1	0	0	0	0	0	7
320	Bacteria	root	Proteobacteria	Gammaproteobacteria	Enterobacteriales	Enterobacteriaceae	Yersinia	Yersinia pestis	0	0	0	0	0	0	0	0	0	0	0	0	0	0
321	Bacteria	root	Proteobacteria	Epsilonproteobacteria	Campylobacterales	Campylobacteraceae	Campylobacter	Campylobacter concisus	0	0	0	0	0	0	1	0	0	0	0	0	1	0
322	Bacteria	root	Proteobacteria	Epsilonproteobacteria	Campylobacterales	Campylobacteraceae	Campylobacter	Campylobacter hominis	0	0	0	0	1	0	0	0	0	0	0	0	0	1
323	Bacteria	root	Proteobacteria	Betaproteobacteria	Burkholderiales	Alcaligenaceae	Bordetella	Bordetella avium	6	3	0	0	0	0	0	0	16	0	0	0	0	18
324	Bacteria	root	Firmicutes	Bacilli	Bacillales	root	Exiguobacterium	Exiguobacterium sp. AT1b	0	0	1	1	0	0	0	0	0	0	1	0	0	4
325	Bacteria	root	Actinobacteria	Actinobacteria	Actinomycetales	Mycobacteriaceae	Mycobacterium	Mycobacterium ulcerans	0	1	0	0	0	0	0	0	0	0	0	0	0	0
326	Viruses	root	root	root	root	Endornaviridae	Endornavirus	Oryza sativa endornavirus	0	0	0	0	0	0	0	0	0	0	1	0	0	0
327	Viruses	root	root	root	root	Baculoviridae	Betabaculovirus	Choristoneura occidentalis granulovirus	1	1	0	0	0	0	0	0	0	1	0	0	0	0
328	Bacteria	root	Proteobacteria	Betaproteobacteria	Burkholderiales	Comamonadaceae	Polaromonas	Polaromonas naphthalenivorans	0	0	1	0	2	0	1	7	1	1	0	0	1	2
329	Bacteria	root	Firmicutes	Bacilli	Lactobacillales	Streptococcaceae	Streptococcus	Streptococcus mitis	25	0	64	162	147	72	2	137	140	9	0	5548	0	95
330	Bacteria	root	Proteobacteria	Alphaproteobacteria	Rhizobiales	Rhizobiaceae	Sinorhizobium	Sinorhizobium medicae	0	0	0	0	0	0	0	0	0	1	0	0	3	0
331	Bacteria	root	Proteobacteria	Alphaproteobacteria	Caulobacterales	Caulobacteraceae	Caulobacter	Caulobacter sp. K31	0	0	0	0	0	0	0	1	0	0	1	1	0	0
332	Bacteria	root	Proteobacteria	Epsilonproteobacteria	Campylobacterales	Campylobacteraceae	Arcobacter	Arcobacter butzleri	0	0	0	0	1	0	0	0	0	0	0	0	0	0
333	Bacteria	root	Actinobacteria	Actinobacteria	Actinomycetales	Mycobacteriaceae	Mycobacterium	Mycobacterium abscessus	0	0	1	13	3	0	0	1	152	3	3	7	11	92
334	Eukaryota	Viridiplantae	Chlorophyta	Prasinophyceae	Pyramimonadales	root	Pyramimonas	Pyramimonas parkeae	0	0	0	0	0	0	0	0	2	0	0	1	1	2
335	Bacteria	root	Actinobacteria	Actinobacteria	Actinomycetales	Micromonosporaceae	Salinispora	Salinispora tropica	0	4	0	0	1	12	0	1	10	0	0	1	2	50
336	Bacteria	root	Firmicutes	Bacilli	Lactobacillales	Streptococcaceae	Streptococcus	Streptococcus pyogenes	0	0	0	0	0	0	0	2	0	0	0	270	0	0
337	Bacteria	root	Proteobacteria	Alphaproteobacteria	Rhodobacterales	Rhodobacteraceae	Rhodobacter	Rhodobacter sp. SW2	0	0	0	0	18	3	0	1	2	1	0	1	6	0
338	Viruses	root	root	root	root	Microviridae	Microvirus	Enterobacteria phage phiX174 sensu lato	0	0	0	0	0	0	0	0	0	0	0	1	0	1
339	Bacteria	root	Proteobacteria	Gammaproteobacteria	Pasteurellales	Pasteurellaceae	Haemophilus	Haemophilus influenzae	0	0	0	16	0	4	0	0	2	0	0	0	0	0
340	Bacteria	root	Proteobacteria	Betaproteobacteria	Burkholderiales	Oxalobacteraceae	Janthinobacterium	Janthinobacterium sp. Marseille	0	314	0	0	1	1	0	0	2	0	9	1	1	0
341	Bacteria	root	Bacteroidetes	Flavobacteriia	Flavobacteriales	Flavobacteriaceae	Flavobacterium	Flavobacterium johnsoniae	0	3	2	5	5	5	20	3	0	3	0	0	1	0
342	Viruses	root	root	root	Caudovirales	Siphoviridae	root	Propionibacterium phage PA6	0	0	0	0	1	0	0	0	0	0	1	0	0	1
343	Eukaryota	Fungi	Ascomycota	Eurotiomycetes	Eurotiales	Trichocomaceae	Talaromyces	Talaromyces marneffei	0	1	0	0	0	0	0	0	4	0	0	0	0	0
344	Bacteria	root	Actinobacteria	Actinobacteria	Actinomycetales	Micrococcaceae	Kocuria	Kocuria rhizophila	0	12	0	2	0	2	0	8	30	0	0	2	2	18
345	Bacteria	root	Proteobacteria	Deltaproteobacteria	Myxococcales	Cystobacteraceae	Stigmatella	Stigmatella aurantiaca	2	0	0	0	0	2	0	0	0	0	0	0	0	0
346	Bacteria	root	Gemmatimonadetes	Gemmatimonadetes	Gemmatimonadales	Gemmatimonadaceae	Gemmatimonas	Gemmatimonas aurantiaca	0	0	0	0	1	0	0	0	1	0	0	0	0	0
347	Bacteria	root	Proteobacteria	Gammaproteobacteria	Pseudomonadales	Pseudomonadaceae	Pseudomonas	Pseudomonas stutzeri	245	304	1062	236	406	250	119	93	491	44	25	67	27	149
348	Viruses	root	root	root	root	Baculoviridae	Alphabaculovirus	Plutella xylostella multiple nucleopolyhedrovirus	0	0	0	0	1	0	0	0	0	0	0	0	0	0
349	Bacteria	root	Proteobacteria	Gammaproteobacteria	Xanthomonadales	Xanthomonadaceae	Xanthomonas	Xanthomonas albilineans	0	0	1	0	0	3	0	0	0	0	0	0	0	0
350	Bacteria	root	Proteobacteria	Gammaproteobacteria	Aeromonadales	Aeromonadaceae	Aeromonas	Aeromonas hydrophila	0	0	0	0	1	0	0	1	8	2	1	0	1	0
351	Bacteria	root	Proteobacteria	Betaproteobacteria	Burkholderiales	Burkholderiaceae	Cupriavidus	Cupriavidus necator	0	11	3	0	3	9	0	0	0	0	0	0	0	0
352	Bacteria	root	Thermotogae	Thermotogae	Thermotogales	Thermotogaceae	Fervidobacterium	Fervidobacterium nodosum	0	0	0	0	0	0	0	0	1	0	0	0	0	0
353	Bacteria	root	Proteobacteria	Gammaproteobacteria	Aeromonadales	Aeromonadaceae	Aeromonas	Aeromonas salmonicida	0	2	0	0	0	11	3	9	0	0	0	0	0	5
354	Bacteria	root	Verrucomicrobia	Verrucomicrobiae	Verrucomicrobiales	root	root	Verrucomicrobiae bacterium DG1235	0	0	0	0	0	0	0	0	0	0	0	1	0	0
355	Bacteria	root	Proteobacteria	Gammaproteobacteria	Pseudomonadales	Pseudomonadaceae	Pseudomonas	Pseudomonas entomophila	0	2	1	0	0	1	0	0	0	0	0	0	0	2
356	Bacteria	root	Firmicutes	Bacilli	Bacillales	Listeriaceae	Listeria	Listeria welshimeri	0	0	10	0	0	0	0	0	0	0	0	0	0	0
357	Bacteria	root	Proteobacteria	Alphaproteobacteria	Rhodobacterales	Rhodobacteraceae	Sagittula	Sagittula stellata	0	1	0	0	0	0	0	0	0	0	0	0	0	0
358	Bacteria	root	Firmicutes	Bacilli	Bacillales	Bacillaceae	Bacillus	Bacillus sp. B14905	0	0	0	0	0	0	0	0	0	0	0	1	0	0
359	Bacteria	root	Proteobacteria	Alphaproteobacteria	Rhodobacterales	Rhodobacteraceae	Roseobacter	Roseobacter sp. SK209-2-6	0	0	0	0	0	0	0	0	0	0	0	0	4	0
360	Bacteria	root	Firmicutes	Bacilli	Lactobacillales	Streptococcaceae	Streptococcus	Streptococcus sanguinis	1	4	4	2	1	6	0	6	13	7	0	1615	3	0
361	Bacteria	root	Proteobacteria	Gammaproteobacteria	Pseudomonadales	Pseudomonadaceae	Pseudomonas	Pseudomonas putida	0	0	1	175	0	0	1	0	0	0	0	0	2	0
362	Bacteria	root	Firmicutes	Bacilli	Lactobacillales	Lactobacillaceae	Lactobacillus	Lactobacillus delbrueckii	0	52	5	0	1	0	0	9	0	0	0	1	3	18
363	Bacteria	root	Actinobacteria	Actinobacteria	Actinomycetales	Micromonosporaceae	Salinispora	Salinispora arenicola	0	0	0	0	0	0	0	0	0	0	2	0	0	0
364	Bacteria	root	Proteobacteria	Alphaproteobacteria	Rhodospirillales	Acetobacteraceae	Granulibacter	Granulibacter bethesdensis	0	0	0	0	0	3	0	1	19	0	0	0	0	0
365	Bacteria	root	Proteobacteria	Gammaproteobacteria	Vibrionales	root	root	Vibrionales bacterium SWAT-3	0	0	0	0	0	2	0	1	0	0	0	0	0	0
366	Bacteria	root	Proteobacteria	Gammaproteobacteria	Vibrionales	Vibrionaceae	Vibrio	Vibrio shilonii	0	0	0	0	0	0	0	0	0	0	2	0	0	0
367	Bacteria	root	Proteobacteria	Alphaproteobacteria	Rhodobacterales	Rhodobacteraceae	Roseobacter	Roseobacter sp. CCS2	0	0	0	0	0	0	0	1	0	0	0	0	1	0
368	Bacteria	root	Bacteroidetes	Sphingobacteriia	Sphingobacteriales	Sphingobacteriaceae	Pedobacter	Pedobacter sp. BAL39	1	1	1	3	0	4	0	0	0	0	0	3	1	0
369	Bacteria	root	Proteobacteria	Betaproteobacteria	Burkholderiales	Burkholderiaceae	Limnobacter	Limnobacter sp. MED105	0	0	1	104	0	3	0	5	1	0	0	0	2	0
370	Bacteria	root	Bacteroidetes	Flavobacteriia	Flavobacteriales	root	root	Flavobacteria bacterium BAL38	0	0	0	0	6	0	0	0	1	0	0	0	0	0
371	Bacteria	root	Proteobacteria	Alphaproteobacteria	Caulobacterales	Caulobacteraceae	Brevundimonas	Brevundimonas sp. BAL3	11	5	4	5	24	15	16	20	25	9	2	8	16	11
372	Bacteria	root	Proteobacteria	Gammaproteobacteria	Xanthomonadales	Xanthomonadaceae	Stenotrophomonas	Stenotrophomonas sp. SKA14	4	8	10	2	5	4	2	1	3	0	0	0	0	0
373	Bacteria	root	Bacteroidetes	Flavobacteriia	Flavobacteriales	root	root	Flavobacteriales bacterium ALC-1	0	1	0	0	0	0	0	0	0	0	0	0	0	1
374	Bacteria	root	Cyanobacteria	root	Chroococcales	root	Cyanothece	Cyanothece sp. CCY0110	0	0	0	0	3	0	0	0	0	0	0	1	0	0
375	Bacteria	root	Proteobacteria	Alphaproteobacteria	Rhodobacterales	Rhodobacteraceae	Roseovarius	Roseovarius sp. TM1035	2	0	0	0	0	0	0	0	0	0	0	0	0	1
376	Bacteria	root	Proteobacteria	Alphaproteobacteria	Rhodobacterales	Rhodobacteraceae	Oceanibulbus	Oceanibulbus indolifex	0	0	0	0	0	0	4	0	0	0	0	0	0	0
377	Bacteria	root	Proteobacteria	Deltaproteobacteria	Myxococcales	Nannocystaceae	Plesiocystis	Plesiocystis pacifica	0	0	0	0	0	0	0	0	0	0	0	1	0	0
378	Bacteria	root	Proteobacteria	Betaproteobacteria	Burkholderiales	Comamonadaceae	Verminephrobacter	Verminephrobacter eiseniae	0	1	0	2	1	0	0	1	2	0	2	1	0	0
379	Bacteria	root	Actinobacteria	Actinobacteria	Bifidobacteriales	Bifidobacteriaceae	Bifidobacterium	Bifidobacterium longum	0	0	1	0	0	0	0	0	0	0	0	0	0	2
380	Bacteria	root	Proteobacteria	Alphaproteobacteria	Sphingomonadales	Sphingomonadaceae	Sphingomonas	Sphingomonas wittichii	48	55	46	28	91	111	66	57	146	18	28	41	89	79
381	Bacteria	root	Proteobacteria	Gammaproteobacteria	Alteromonadales	Shewanellaceae	Shewanella	Shewanella woodyi	0	0	0	0	0	2	0	0	0	0	0	0	0	0
382	Bacteria	root	Fusobacteria	Fusobacteriia	Fusobacteriales	Fusobacteriaceae	Fusobacterium	Fusobacterium nucleatum	0	0	0	0	1	1	5	1	0	0	0	154	0	0
383	Bacteria	root	Proteobacteria	Gammaproteobacteria	Oceanospirillales	Alcanivoracaceae	Alcanivorax	Alcanivorax borkumensis	0	0	0	0	0	0	0	2	0	2	0	0	0	0
384	Bacteria	root	Proteobacteria	Alphaproteobacteria	Rhizobiales	Rhizobiaceae	Sinorhizobium	Sinorhizobium fredii	0	0	0	0	0	0	0	1	0	0	0	0	0	0
385	Bacteria	root	Proteobacteria	Alphaproteobacteria	Rhodobacterales	Hyphomonadaceae	Maricaulis	Maricaulis maris	0	0	0	0	3	0	0	0	0	0	0	0	0	0
386	Bacteria	root	Firmicutes	Clostridia	Clostridiales	Clostridiaceae	Clostridium	Clostridium cellulolyticum	0	0	0	0	0	0	0	0	0	0	0	0	0	1
387	Eukaryota	Fungi	Ascomycota	Dothideomycetes	Capnodiales	Mycosphaerellaceae	Zasmidium	Zasmidium cellare	82	11	13	45	17	112	0	24	163	5	0	0	2	4
388	Bacteria	root	Proteobacteria	Betaproteobacteria	Burkholderiales	Burkholderiaceae	Burkholderia	Burkholderia multivorans	0	3	2	0	0	2	1	7	1	0	0	15	0	0
389	Bacteria	root	Proteobacteria	Alphaproteobacteria	Rhizobiales	Rhizobiaceae	Rhizobium	Rhizobium leguminosarum	0	0	0	0	0	0	0	0	1	0	0	0	0	0
390	Bacteria	root	Proteobacteria	Betaproteobacteria	Burkholderiales	root	Leptothrix	Leptothrix cholodnii	0	17	16	1	43	2	0	1	2	1	0	0	4	14
391	Bacteria	root	Proteobacteria	Alphaproteobacteria	Rhizobiales	Bradyrhizobiaceae	Rhodopseudomonas	Rhodopseudomonas palustris	16	10	19	12	33	43	11	27	78	2	3	19	28	14
392	Bacteria	root	Cyanobacteria	root	Chroococcales	root	Cyanothece	Cyanothece sp. PCC 7425	0	0	1	0	1	0	0	0	0	0	0	1	0	0
393	Bacteria	root	Cyanobacteria	root	Chroococcales	root	Cyanothece	Cyanothece sp. PCC 8802	0	0	0	1	0	0	0	0	0	0	0	0	0	0
394	Bacteria	root	Proteobacteria	Alphaproteobacteria	Rhizobiales	Beijerinckiaceae	Beijerinckia	Beijerinckia indica	0	0	0	0	0	0	0	0	5	0	0	0	0	0
395	Bacteria	root	Proteobacteria	Alphaproteobacteria	Rhizobiales	Beijerinckiaceae	Methylocella	Methylocella silvestris	0	0	0	0	0	0	0	0	0	0	0	0	0	1
396	Bacteria	root	Firmicutes	Bacilli	Bacillales	Staphylococcaceae	Staphylococcus	Staphylococcus carnosus	0	1	1	0	0	0	0	0	0	0	0	0	0	0
397	Bacteria	root	Proteobacteria	Betaproteobacteria	Burkholderiales	Burkholderiaceae	Burkholderia	Burkholderia ambifaria	0	0	0	0	0	0	0	0	1	1	0	0	0	0
398	Bacteria	root	Proteobacteria	Betaproteobacteria	Burkholderiales	Burkholderiaceae	Burkholderia	Burkholderia ambifaria	0	0	0	0	1	0	0	0	0	0	0	0	0	0
399	Eukaryota	root	root	root	Euglyphida	Paulinellidae	Paulinella	Paulinella chromatophora	0	1	0	0	0	0	0	0	0	0	0	0	0	0
400	Bacteria	root	Proteobacteria	Betaproteobacteria	Burkholderiales	Comamonadaceae	Acidovorax	Acidovorax citrulli	18	1	2	0	0	1	2	0	2	32	0	2	5	1
401	Bacteria	root	Proteobacteria	Betaproteobacteria	Burkholderiales	Burkholderiaceae	Burkholderia	Burkholderia ambifaria	0	0	0	0	0	0	1	0	0	0	0	0	0	0
402	Bacteria	root	Proteobacteria	Betaproteobacteria	Burkholderiales	Comamonadaceae	Delftia	Delftia acidovorans	1	4	9	8	4	11	3	3	12	4	11	28	2	4
403	Bacteria	root	Proteobacteria	Alphaproteobacteria	Rhodobacterales	Rhodobacteraceae	Dinoroseobacter	Dinoroseobacter shibae	1	0	0	0	0	0	0	0	66	0	0	2	0	1
404	Bacteria	root	Proteobacteria	Deltaproteobacteria	Desulfuromonadales	Geobacteraceae	Geobacter	Geobacter lovleyi	0	5	19	14	0	3	0	3	0	7	0	2	0	7
405	Bacteria	root	Proteobacteria	Gammaproteobacteria	Alteromonadales	Shewanellaceae	Shewanella	Shewanella baltica	0	0	1	0	0	1	0	0	0	0	0	0	2	0
406	Bacteria	root	Firmicutes	Clostridia	Thermoanaerobacterales	Thermoanaerobacteraceae	Thermoanaerobacter	Thermoanaerobacter sp. X514	0	0	0	0	0	0	0	0	1	0	0	0	0	6
407	Bacteria	root	Proteobacteria	Gammaproteobacteria	Pseudomonadales	Pseudomonadaceae	Pseudomonas	Pseudomonas mendocina	21	68	29	34	173	348	126	182	122	81	46	117	283	94
408	Bacteria	root	Proteobacteria	Gammaproteobacteria	Enterobacteriales	Enterobacteriaceae	Serratia	Serratia proteamaculans	0	3	0	1	0	3	0	7	0	0	0	0	5	0
409	Bacteria	root	Proteobacteria	Gammaproteobacteria	Enterobacteriales	Enterobacteriaceae	Enterobacter	Enterobacter sp. 638	0	1	0	1	12	43	73	12	0	10	4	52	41	1
410	Bacteria	root	Proteobacteria	Betaproteobacteria	Burkholderiales	Comamonadaceae	Comamonas	Comamonas testosteroni	3	0	0	228	16	2	2	0	0	2	1	3	2	3
411	Bacteria	root	Firmicutes	Bacilli	Lactobacillales	Streptococcaceae	Streptococcus	Streptococcus equi	0	0	1	0	0	0	0	0	0	0	0	5	1	1
412	Bacteria	root	Proteobacteria	Gammaproteobacteria	Pseudomonadales	Moraxellaceae	Acinetobacter	Acinetobacter baumannii	0	0	0	0	1	155	39	1	0	0	0	0	0	0
413	Bacteria	root	Firmicutes	Negativicutes	Selenomonadales	Veillonellaceae	Thermosinus	Thermosinus carboxydivorans	0	0	0	0	0	0	0	0	0	1	0	0	0	0
414	Bacteria	root	Proteobacteria	Betaproteobacteria	Burkholderiales	Burkholderiaceae	Ralstonia	Ralstonia pickettii	21	35	38	6	122	14	4	62	73	1	15	14	60	1
415	Bacteria	root	Proteobacteria	Alphaproteobacteria	Rhizobiales	Rhodobiaceae	Parvibaculum	Parvibaculum lavamentivorans	0	0	0	0	1	0	0	0	0	0	0	0	0	0
416	Bacteria	root	Proteobacteria	Deltaproteobacteria	Myxococcales	Myxococcaceae	Anaeromyxobacter	Anaeromyxobacter sp. Fw109-5	0	0	0	0	0	0	0	0	2	0	0	0	0	0
417	Bacteria	root	Firmicutes	Bacilli	Bacillales	Bacillaceae	Bacillus	Bacillus cereus	0	0	1	0	0	0	0	0	0	0	0	0	0	0
418	Bacteria	root	Firmicutes	Bacilli	Bacillales	Bacillaceae	Bacillus	Bacillus cereus	0	0	0	0	0	0	0	0	0	0	0	3	0	0
419	Bacteria	root	Firmicutes	Bacilli	Bacillales	Bacillaceae	Bacillus	Bacillus cereus	0	0	0	0	0	1	0	0	2	1	1	0	1	0
420	Bacteria	root	Firmicutes	Bacilli	Bacillales	Bacillaceae	Bacillus	Bacillus cereus	13	15	9	8	31	35	31	33	34	10	11	9	28	27
421	Bacteria	root	Firmicutes	Bacilli	Bacillales	Bacillaceae	Bacillus	Bacillus cereus	0	0	0	0	0	0	0	0	0	0	0	0	0	1
422	Bacteria	root	Actinobacteria	Actinobacteria	Actinomycetales	Pseudonocardiaceae	Saccharopolyspora	Saccharopolyspora erythraea	0	0	3	0	1	0	0	4	1	4	0	1	0	28
423	Bacteria	root	Proteobacteria	Betaproteobacteria	Burkholderiales	Burkholderiaceae	Burkholderia	Burkholderia cenocepacia	5	4	0	0	0	0	2	1	3	1	0	0	0	0
424	Bacteria	root	Proteobacteria	Gammaproteobacteria	Enterobacteriales	Enterobacteriaceae	Xenorhabdus	Xenorhabdus nematophila	0	0	0	0	0	1	0	0	0	0	0	0	0	0
425	Bacteria	root	Proteobacteria	Gammaproteobacteria	Enterobacteriales	Enterobacteriaceae	Escherichia	Escherichia coli	1	148	70	0	1	874	314	1	123	81	15	196	484	11
426	Bacteria	root	Firmicutes	Clostridia	Clostridiales	Lachnospiraceae	Dorea	Dorea formicigenerans	8	2	0	0	0	1	2	0	0	0	0	1	0	0
427	Bacteria	root	Firmicutes	Clostridia	Clostridiales	root	Pseudoflavonifractor	Pseudoflavonifractor capillosus	0	21	5	0	5	3	0	3	0	0	0	0	1	5
428	Bacteria	root	Firmicutes	Clostridia	Clostridiales	Eubacteriaceae	Eubacterium	Eubacterium hallii	7	28	36	9	2977	31	39	21	0	1	0	0	1	1
429	Bacteria	root	Firmicutes	Clostridia	Clostridiales	Lachnospiraceae	Blautia	[Ruminococcus] gnavus	0	3	1	0	0	0	0	5	0	7	0	0	3	0
430	Bacteria	root	Bacteroidetes	Bacteroidia	Bacteroidales	Bacteroidaceae	Bacteroides	Bacteroides uniformis	0	8	0	0	0	0	0	0	0	0	0	0	0	0
431	Bacteria	root	Actinobacteria	Actinobacteria	Bifidobacteriales	Bifidobacteriaceae	Bifidobacterium	Bifidobacterium adolescentis	0	0	0	1	0	0	0	2	0	0	0	0	1	0
432	Bacteria	root	Firmicutes	Clostridia	Clostridiales	Clostridiaceae	Clostridium	Clostridium sp. M62/1	0	27	1	2	0	2	53	19	26	0	0	43	0	0
433	Bacteria	root	Actinobacteria	Actinobacteria	Coriobacteriales	Coriobacteriaceae	Collinsella	Collinsella aerofaciens	0	1	2	0	1	0	0	0	0	0	0	0	1	0
434	Bacteria	root	Proteobacteria	Betaproteobacteria	Burkholderiales	Burkholderiaceae	Burkholderia	Burkholderia mallei	0	0	0	0	0	0	0	0	0	0	0	1	0	0
435	Bacteria	root	Firmicutes	Bacilli	Bacillales	Bacillaceae	Bacillus	Bacillus thuringiensis	3	99	171	0	0	48	24	0	6	0	0	0	0	142
436	Eukaryota	Fungi	Ascomycota	Dothideomycetes	root	root	Catinella	Catinella olivacea	0	0	0	0	0	0	0	0	0	0	0	0	1	0
437	Bacteria	root	Cyanobacteria	root	Chroococcales	root	Cyanothece	Cyanothece sp. PCC 8801	0	0	0	0	0	0	0	0	0	0	0	0	0	2
438	Bacteria	root	Proteobacteria	Alphaproteobacteria	Rhodospirillales	Rhodospirillaceae	Rhodospirillum	Rhodospirillum centenum	0	0	0	0	0	0	0	2	1	0	2	0	1	5
439	Bacteria	root	Firmicutes	Bacilli	Lactobacillales	Streptococcaceae	Lactococcus	Lactococcus lactis	0	52	72	0	13	0	0	0	4	0	0	1	0	27
440	Eukaryota	Viridiplantae	Chlorophyta	Prasinophyceae	Pseudoscourfieldiales	Pycnococcaceae	Pycnococcus	Pycnococcus provasolii	0	0	0	0	0	0	0	0	0	0	0	0	1	0
441	Bacteria	root	Firmicutes	Bacilli	Bacillales	Bacillaceae	Geobacillus	Geobacillus thermodenitrificans	0	0	0	0	1	0	0	0	0	0	0	0	1	0
442	Archaea	root	Euryarchaeota	Methanobacteria	Methanobacteriales	Methanobacteriaceae	Methanobrevibacter	Methanobrevibacter smithii	0	7	0	0	0	0	0	0	0	0	0	0	0	0
443	Bacteria	root	Proteobacteria	Betaproteobacteria	Burkholderiales	root	Methylibium	Methylibium petroleiphilum	11	0	13	13	14	18	12	5	27	14	0	3	28	2
444	Bacteria	root	Proteobacteria	Gammaproteobacteria	Legionellales	Legionellaceae	Legionella	Legionella pneumophila	0	0	1	0	0	0	0	0	0	0	0	0	0	0
445	Eukaryota	Fungi	Ascomycota	Eurotiomycetes	Eurotiales	Aspergillaceae	Aspergillus	Aspergillus niger	129	0	188	96	1656	0	0	0	3	0	0	437	1	2344
446	Bacteria	root	Proteobacteria	Gammaproteobacteria	Alteromonadales	Shewanellaceae	Shewanella	Shewanella sediminis	0	1	0	1	0	5	0	0	0	0	0	0	0	0
447	Viruses	root	root	root	root	Virgaviridae	Tobamovirus	Rehmannia mosaic virus	0	0	1	1	0	1	2	1	2	0	0	1	1	0
448	Bacteria	root	Proteobacteria	Alphaproteobacteria	Rhizobiales	Methylobacteriaceae	Methylobacterium	Methylobacterium sp. 4-46	0	0	6	0	22	0	14	18	0	1	0	19	19	0
449	Bacteria	root	Proteobacteria	Alphaproteobacteria	Rhizobiales	Methylobacteriaceae	Methylobacterium	Methylobacterium radiotolerans	17	64	10	2	19	175	5	36	120	17	2	11	11	9
450	Bacteria	root	Firmicutes	Clostridia	Thermoanaerobacterales	Thermoanaerobacteraceae	Ammonifex	Ammonifex degensii	0	0	0	0	0	0	0	1	0	0	0	0	0	0
451	Eukaryota	Fungi	Basidiomycota	Exobasidiomycetes	Tilletiales	Tilletiaceae	Tilletia	Tilletia indica	1	0	0	0	1	0	0	0	0	0	1	0	0	0
452	Bacteria	root	Firmicutes	Clostridia	Clostridiales	Clostridiaceae	Clostridium	Clostridium kluyveri	0	0	0	1	0	0	0	0	0	0	0	0	1	0
453	Bacteria	root	Proteobacteria	Gammaproteobacteria	Enterobacteriales	Enterobacteriaceae	Escherichia	Escherichia coli	0	7	0	0	1	1	1	3	2	0	0	1	0	0
454	Bacteria	root	Bacteroidetes	Bacteroidia	Bacteroidales	Porphyromonadaceae	Porphyromonas	Porphyromonas gingivalis	0	0	0	5	1	2	17	2	1	2	0	2	0	0
455	Bacteria	root	Bacteroidetes	Bacteroidia	Bacteroidales	Bacteroidaceae	Bacteroides	Bacteroides vulgatus	0	11	0	0	0	2	0	0	0	0	0	0	0	0
456	Bacteria	root	Bacteroidetes	Bacteroidia	Bacteroidales	Porphyromonadaceae	Parabacteroides	Parabacteroides distasonis	0	14	1	0	0	0	57	0	0	0	0	0	2	0
457	Eukaryota	Viridiplantae	Chlorophyta	Mamiellophyceae	Mamiellales	root	Ostreococcus	Ostreococcus 'lucimarinus'	0	2	2	0	4	0	0	4	2	2	0	84	2	2
458	Bacteria	root	Proteobacteria	Gammaproteobacteria	Pseudomonadales	Moraxellaceae	Acinetobacter	Acinetobacter oleivorans	0	17	0	7	3	96	3	7	1	0	8	14	32	0
459	Bacteria	root	Proteobacteria	Alphaproteobacteria	Rhizobiales	Xanthobacteraceae	Azorhizobium	Azorhizobium caulinodans	0	0	0	1	3	1	0	2	0	0	0	0	1	0
460	Bacteria	root	Proteobacteria	Deltaproteobacteria	Desulfobacterales	Desulfobacteraceae	Desulfatibacillum	Desulfatibacillum alkenivorans	0	0	0	0	0	0	0	1	0	0	0	0	0	0
461	Bacteria	root	Proteobacteria	Alphaproteobacteria	Rhodobacterales	root	root	Rhodobacterales bacterium Y4I	0	0	0	0	0	0	0	0	0	0	0	0	0	1
462	Bacteria	root	Proteobacteria	Gammaproteobacteria	Enterobacteriales	Enterobacteriaceae	Salmonella	Salmonella enterica	0	0	0	0	0	1	0	0	0	0	0	0	0	0
463	Bacteria	root	Cyanobacteria	root	Chroococcales	root	Cyanothece	Cyanothece sp. ATCC 51142	0	0	0	0	0	0	0	0	0	0	0	1	0	0
464	Bacteria	root	Proteobacteria	Alphaproteobacteria	Rhizobiales	Methylobacteriaceae	Methylobacterium	Methylobacterium extorquens	1	0	0	0	4	1	0	0	0	1	47	0	0	6
465	Bacteria	root	Proteobacteria	Betaproteobacteria	Burkholderiales	Burkholderiaceae	Burkholderia	Burkholderia thailandensis	0	0	2	0	0	0	0	1	0	0	0	0	0	0
466	Bacteria	root	Proteobacteria	Alphaproteobacteria	Rhizobiales	Methylobacteriaceae	Methylobacterium	Methylobacterium populi	1	7	51	53	125	30	75	3	899	106	0	0	84	61
467	Bacteria	root	Firmicutes	Bacilli	Bacillales	Bacillaceae	Bacillus	Bacillus coahuilensis	0	9	17	14	0	2	0	2	0	4	0	0	0	12
468	Bacteria	root	Proteobacteria	Gammaproteobacteria	Alteromonadales	Alteromonadaceae	Marinobacter	Marinobacter algicola	0	0	0	1	0	82	3	0	0	0	0	0	0	0
469	Bacteria	root	Actinobacteria	Actinobacteria	Actinomycetales	Streptomycetaceae	Streptomyces	Streptomyces clavuligerus	0	0	1	1	0	0	3	0	0	0	0	0	0	0
470	Bacteria	root	Candidatus Saccharibacteria	root	root	root	root	candidate division TM7 genomosp. GTL1	0	0	0	1	1	0	0	0	0	0	0	0	0	1
471	Bacteria	root	Actinobacteria	Actinobacteria	Actinomycetales	Microbacteriaceae	Clavibacter	Clavibacter michiganensis	6	9	0	7	15	1	13	11	35	31	2	0	28	31
472	Bacteria	root	Firmicutes	Bacilli	Bacillales	Bacillaceae	Lysinibacillus	Lysinibacillus sphaericus	0	0	2	0	0	0	1	0	0	0	0	0	0	0
473	Bacteria	root	Firmicutes	Clostridia	Clostridiales	Clostridiaceae	Clostridium	Clostridium perfringens	0	0	0	0	3	0	0	0	0	0	0	0	0	0
474	Bacteria	root	Actinobacteria	Actinobacteria	Actinomycetales	Pseudonocardiaceae	Actinosynnema	Actinosynnema mirum	0	0	1	0	0	0	0	2	2	0	0	4	0	0
475	Bacteria	root	Actinobacteria	Actinobacteria	Actinomycetales	Dermabacteraceae	Brachybacterium	Brachybacterium faecium	0	4	22	7	2	0	2	6	20	0	0	1	1	16
476	Bacteria	root	Actinobacteria	Actinobacteria	Actinomycetales	Cellulomonadaceae	Cellulomonas	Cellulomonas flavigena	30	0	26	0	33	25	19	20	49	2	1	9	26	7
477	Bacteria	root	Actinobacteria	Actinobacteria	Actinomycetales	Nocardiopsaceae	Nocardiopsis	Nocardiopsis dassonvillei	0	0	0	0	0	0	1	0	0	0	0	0	0	0
478	Bacteria	root	Actinobacteria	Actinobacteria	Actinomycetales	Sanguibacteraceae	Sanguibacter	Sanguibacter keddieii	0	0	0	10	0	0	0	2	2	0	0	0	0	3
479	Bacteria	root	Actinobacteria	Actinobacteria	Actinomycetales	Glycomycetaceae	Stackebrandtia	Stackebrandtia nassauensis	0	0	0	0	0	3	0	1	0	0	0	0	0	5
480	Bacteria	root	Actinobacteria	Actinobacteria	Actinomycetales	Promicromonosporaceae	Xylanimonas	Xylanimonas cellulosilytica	0	0	0	0	0	0	0	0	0	0	2	0	0	0
481	Bacteria	root	Candidatus Saccharibacteria	root	root	root	root	candidate division TM7 single-cell isolate TM7c	0	0	0	0	1	0	0	0	0	0	0	0	0	0
482	Bacteria	root	Proteobacteria	Deltaproteobacteria	Myxococcales	Polyangiaceae	Sorangium	Sorangium cellulosum	2	0	0	4	4	0	0	0	2	1	0	3	0	0
483	Bacteria	root	Cyanobacteria	root	Chroococcales	root	Microcystis	Microcystis aeruginosa	1	0	0	0	0	0	0	0	0	0	0	0	0	0
484	Bacteria	root	Firmicutes	Negativicutes	Selenomonadales	Veillonellaceae	Veillonella	Veillonella sp. 6_1_27	0	0	0	0	0	1	4	0	0	0	3	0	0	0
485	Bacteria	root	Proteobacteria	Alphaproteobacteria	Caulobacterales	Caulobacteraceae	Phenylobacterium	Phenylobacterium zucineum	1	0	1	0	0	0	0	2	0	4	0	0	0	0
486	Eukaryota	Fungi	Ascomycota	Dothideomycetes	Dothideales	Dothideaceae	Dothidea	Dothidea insculpta	0	0	0	0	0	0	177	0	0	0	0	0	0	0
487	Bacteria	root	Firmicutes	Bacilli	Bacillales	Staphylococcaceae	Staphylococcus	Staphylococcus aureus	0	0	0	0	100	0	1	0	0	0	0	0	0	0
488	Bacteria	root	Firmicutes	Erysipelotrichia	Erysipelotrichales	Erysipelotrichaceae	Catenibacterium	Catenibacterium mitsuokai	2	0	4	1	43	0	5	4	0	1	0	0	0	0
489	Bacteria	root	Firmicutes	Bacilli	Bacillales	Bacillaceae	Bacillus	Bacillus cereus	0	0	2	0	0	0	0	0	0	0	0	0	0	0
490	Bacteria	root	Verrucomicrobia	Opitutae	root	Opitutaceae	Opitutus	Opitutus terrae	0	0	0	0	0	0	1	0	4	0	0	0	1	0
491	Bacteria	root	Proteobacteria	Alphaproteobacteria	Sphingomonadales	Sphingomonadaceae	Sphingobium	Sphingobium japonicum	4	13	0	40	18	20	5	15	29	0	0	6	11	3
492	Bacteria	root	Actinobacteria	Actinobacteria	Actinomycetales	Micrococcaceae	Arthrobacter	Arthrobacter chlorophenolicus	0	0	0	1	1	0	0	2	2	0	0	0	0	0
493	Bacteria	root	Proteobacteria	Gammaproteobacteria	Enterobacteriales	Enterobacteriaceae	Salmonella	Salmonella enterica	0	0	0	0	2	4	0	1	0	0	0	0	3	0
494	Bacteria	root	Spirochaetes	Spirochaetia	Spirochaetales	Spirochaetaceae	Treponema	Treponema pallidum	0	0	0	0	0	1	0	0	0	0	0	0	0	0
495	Bacteria	root	Actinobacteria	Actinobacteria	Actinomycetales	Streptomycetaceae	Streptomyces	Streptomyces griseus	0	0	0	34	0	0	0	0	0	0	0	0	0	0
496	Bacteria	root	Bacteroidetes	Bacteroidia	Bacteroidales	Bacteroidaceae	Bacteroides	Bacteroides sp. 3_1_33FAA	0	6	1	0	0	0	0	0	0	0	0	0	0	0
497	Bacteria	root	Bacteroidetes	Bacteroidia	Bacteroidales	Bacteroidaceae	Bacteroides	Bacteroides sp. 9_1_42FAA	0	2	0	0	1	0	52	19	26	0	0	43	0	0
498	Bacteria	root	Firmicutes	Negativicutes	Selenomonadales	Veillonellaceae	Veillonella	Veillonella sp. 3_1_44	0	0	0	8	0	0	0	0	0	0	0	0	0	0
499	Bacteria	root	Firmicutes	Clostridia	Clostridiales	root	root	Clostridiales bacterium 1_7_47FAA	0	1	1	0	0	17	52	21	29	0	0	43	0	0
500	Bacteria	root	Bacteroidetes	Bacteroidia	Bacteroidales	Bacteroidaceae	Bacteroides	Bacteroides fragilis	0	4	0	0	1	0	8	0	0	0	0	0	0	0
501	Bacteria	root	Firmicutes	Bacilli	Bacillales	Staphylococcaceae	Macrococcus	Macrococcus caseolyticus	0	16	1	1	1	0	0	0	0	0	0	0	0	1
502	Viruses	root	root	root	root	Baculoviridae	Alphabaculovirus	Autographa californica multiple nucleopolyhedrovirus	0	0	0	0	1	0	0	0	0	0	0	0	0	0
503	Bacteria	root	Proteobacteria	Alphaproteobacteria	Rhizobiales	Methylobacteriaceae	Methylobacterium	Methylobacterium nodulans	1	3	0	0	2	5	0	0	1	0	0	1	0	0
504	Eukaryota	root	root	Cryptophyta	Cryptomonadales	Hemiselmidaceae	Hemiselmis	Hemiselmis andersenii	2	0	0	0	10	0	0	0	4	0	0	2	4	0
505	Bacteria	root	Actinobacteria	Actinobacteria	Actinomycetales	Micrococcaceae	Micrococcus	Micrococcus luteus	0	31	33	2	114	0	83	46	56	6	11	722	2	41
506	Bacteria	root	Actinobacteria	Actinobacteria	Actinomycetales	Streptomycetaceae	Streptomyces	Streptomyces sp. SPB74	0	0	0	0	0	0	0	2	0	1	0	0	0	2
507	Bacteria	root	Proteobacteria	Gammaproteobacteria	Enterobacteriales	Enterobacteriaceae	Erwinia	Erwinia tasmaniensis	0	0	0	0	0	0	29	0	0	0	4	1	0	0
508	Bacteria	root	Firmicutes	Bacilli	Lactobacillales	Streptococcaceae	Streptococcus	Streptococcus gordonii	0	0	0	0	2	4	1	3	9	0	0	1704	0	1
509	Bacteria	root	Actinobacteria	Actinobacteria	Actinomycetales	Pseudonocardiaceae	Thermobispora	Thermobispora bispora	0	1	0	0	0	0	0	0	0	0	0	0	0	0
510	Bacteria	root	Actinobacteria	Actinobacteria	Solirubrobacterales	Conexibacteraceae	Conexibacter	Conexibacter woesei	2	2	0	3	7	3	1	10	5	1	0	1	2	4
511	Bacteria	root	Bacteroidetes	Bacteroidia	Bacteroidales	Bacteroidaceae	Bacteroides	Bacteroides sp. 2_1_16	0	2	0	0	0	0	0	0	0	0	0	0	0	0
512	Bacteria	root	Bacteroidetes	Bacteroidia	Bacteroidales	Bacteroidaceae	Bacteroides	Bacteroides sp. 2_1_22	0	0	0	0	0	0	0	0	0	0	0	0	0	0
513	Bacteria	root	Bacteroidetes	Bacteroidia	Bacteroidales	Porphyromonadaceae	Parabacteroides	Parabacteroides sp. 20_3	0	1	0	0	0	0	0	0	0	0	0	0	0	0
514	Bacteria	root	Proteobacteria	Gammaproteobacteria	Enterobacteriales	Enterobacteriaceae	Escherichia	Escherichia sp. 3_2_53FAA	0	0	0	0	0	0	1	0	0	0	0	0	0	0
515	Bacteria	root	Fusobacteria	Fusobacteriia	Fusobacteriales	Fusobacteriaceae	Fusobacterium	Fusobacterium nucleatum	0	0	0	0	11	11	13	7	9	0	0	29763	17	10
516	Bacteria	root	Proteobacteria	Betaproteobacteria	Burkholderiales	root	root	Burkholderiales bacterium 1_1_47	0	1	0	1	0	0	0	1	0	0	0	0	0	0
517	Bacteria	root	Fusobacteria	Fusobacteriia	Fusobacteriales	Fusobacteriaceae	Fusobacterium	Fusobacterium periodonticum	0	1	0	2	0	0	0	0	0	0	0	84	0	0
518	Bacteria	root	Firmicutes	Bacilli	Bacillales	Bacillaceae	Geobacillus	Geobacillus sp. WCH70	0	0	0	0	1	1	0	0	3	0	1	0	0	1
519	Bacteria	root	Actinobacteria	Actinobacteria	Actinomycetales	Beutenbergiaceae	Beutenbergia	Beutenbergia cavernae	0	3	0	0	2	0	3	0	0	1	0	1	0	0
520	Bacteria	root	Bacteroidetes	Cytophagia	Cytophagales	Cytophagaceae	Dyadobacter	Dyadobacter fermentans	2	0	0	0	0	1	0	2	2	0	1	4	1	0
521	Bacteria	root	Actinobacteria	Actinobacteria	Actinomycetales	Jonesiaceae	Jonesia	Jonesia denitrificans	0	0	1	0	0	0	0	0	0	0	0	0	0	0
522	Bacteria	root	Actinobacteria	Actinobacteria	Actinomycetales	Pseudonocardiaceae	Saccharomonospora	Saccharomonospora viridis	0	0	0	0	0	0	0	1	3	1	1	0	2	7
523	Bacteria	root	Bacteroidetes	Bacteroidia	Bacteroidales	Bacteroidaceae	Bacteroides	Bacteroides intestinalis	0	1	0	1	0	0	0	0	0	0	0	0	2	0
524	Archaea	root	Euryarchaeota	Halobacteria	Halobacteriales	Halobacteriaceae	Halobacterium	Halobacterium salinarum	0	0	0	0	1	0	0	0	0	0	0	0	0	0
525	Bacteria	root	Firmicutes	Clostridia	Clostridiales	Lachnospiraceae	Marvinbryantia	Marvinbryantia formatexigens	1	1	1	0	3	0	0	0	0	0	0	0	0	0
526	Bacteria	root	Actinobacteria	Actinobacteria	Actinomycetales	Dermacoccaceae	Kytococcus	Kytococcus sedentarius	0	2	2	0	11	1	7	0	0	0	0	0	0	1
527	Bacteria	root	Actinobacteria	Actinobacteria	Actinomycetales	Nakamurellaceae	Nakamurella	Nakamurella multipartita	1	0	0	0	0	0	0	0	7	3	0	0	0	2
528	Bacteria	root	Actinobacteria	Actinobacteria	Actinomycetales	Streptosporangiaceae	Streptosporangium	Streptosporangium roseum	0	0	0	0	1	1	0	0	4	1	0	0	0	7
529	Bacteria	root	Actinobacteria	Actinobacteria	Actinomycetales	Catenulisporaceae	Catenulispora	Catenulispora acidiphila	0	0	0	0	0	0	0	0	1	0	0	0	0	0
530	Bacteria	root	Chloroflexi	Thermomicrobia	Sphaerobacterales	Sphaerobacteraceae	Sphaerobacter	Sphaerobacter thermophilus	0	0	0	0	1	0	0	0	1	0	0	0	0	0
531	Bacteria	root	Actinobacteria	Actinobacteria	Actinomycetales	Nocardioidaceae	Kribbella	Kribbella flavida	1	1	0	0	0	0	0	0	0	4	1	0	0	2
532	Bacteria	root	Firmicutes	Negativicutes	Selenomonadales	Veillonellaceae	Veillonella	Veillonella parvula	1	11	1	0	3	15	1	7	21	17	0	4	7	14
533	Bacteria	root	Actinobacteria	Actinobacteria	Coriobacteriales	Coriobacteriaceae	Eggerthella	Eggerthella lenta	0	1	0	0	0	0	0	0	0	0	0	0	0	0
534	Bacteria	root	Proteobacteria	Gammaproteobacteria	Pseudomonadales	Moraxellaceae	Acinetobacter	Acinetobacter baumannii	0	69	26	80	65	2	0	0	133	21	3	100	18	3
535	Bacteria	root	Firmicutes	Bacilli	Bacillales	Paenibacillaceae	Paenibacillus	Paenibacillus sp. Y412MC10	0	0	1	0	3	0	0	0	2	0	0	0	4	0
536	Bacteria	root	Proteobacteria	Betaproteobacteria	Burkholderiales	Burkholderiaceae	Burkholderia	Burkholderia lata	0	1	3	6	9	22	0	0	15	0	0	1	6	1
537	Eukaryota	root	root	root	root	Histionidae	Reclinomonas	Reclinomonas americana	0	0	0	0	0	0	0	1	0	0	0	0	0	0
538	Eukaryota	root	Apicomplexa	Aconoidasida	root	Babesiidae	Babesia	Babesia bovis	7	63	74	52	1763	75	79	100	544	92	11	120	137	547
539	Bacteria	root	Chloroflexi	Ktedonobacteria	Ktedonobacterales	Ktedonobacteraceae	Ktedonobacter	Ktedonobacter racemifer	0	0	0	0	0	0	0	0	0	0	0	1	0	0
540	Archaea	root	Euryarchaeota	Halobacteria	Halobacteriales	Halobacteriaceae	Halomicrobium	Halomicrobium mukohataei	0	0	0	0	0	0	1	0	0	0	0	0	0	0
541	Bacteria	root	Firmicutes	Clostridia	Clostridiales	Peptococcaceae	Desulfotomaculum	Desulfotomaculum acetoxidans	0	2	0	0	0	0	0	0	0	0	0	0	0	1
542	Bacteria	root	Bacteroidetes	Sphingobacteriia	Sphingobacteriales	Sphingobacteriaceae	Pedobacter	Pedobacter heparinus	0	0	0	0	0	1	9	6	2	0	4	0	0	3
543	Bacteria	root	Bacteroidetes	Sphingobacteriia	Sphingobacteriales	root	Chitinophaga	Chitinophaga pinensis	4	3	1	1	1	4	0	2	8	2	2	1	2	2
544	Bacteria	root	Firmicutes	Bacilli	Lactobacillales	Streptococcaceae	Streptococcus	Streptococcus dysgalactiae	0	0	3	0	0	0	0	0	0	0	0	0	0	0
545	Bacteria	root	Actinobacteria	Actinobacteria	Actinomycetales	Mycobacteriaceae	Mycobacterium	Mycobacterium intracellulare	0	0	0	0	0	0	0	1	1	0	0	0	0	0
546	Bacteria	root	Bacteroidetes	Flavobacteriia	root	root	root	Flavobacteria bacterium MS024-3C	0	0	0	1	0	0	0	0	0	0	0	0	0	0
547	Bacteria	root	Firmicutes	Clostridia	Clostridiales	Clostridiaceae	Clostridium	Clostridium perfringens	0	0	0	0	0	0	0	0	0	0	0	1	0	0
548	Bacteria	root	Proteobacteria	Alphaproteobacteria	root	root	Candidatus Puniceispirillum	Candidatus Puniceispirillum marinum	0	0	0	0	1	0	0	1	0	0	0	0	0	0
549	Viruses	root	root	root	root	Microviridae	Microvirus	Enterobacteria phage WA13 sensu lato	0	1	0	0	0	0	0	0	0	0	0	0	0	0
550	Bacteria	root	Firmicutes	Bacilli	Lactobacillales	Lactobacillaceae	Lactobacillus	Lactobacillus crispatus	0	1	0	0	0	0	0	0	21	0	0	0	0	0
551	Bacteria	root	Firmicutes	Bacilli	Bacillales	Bacillaceae	Anoxybacillus	Anoxybacillus flavithermus	17	76	72	210	76	84	55	51	62	19	14	31	38	60
552	Bacteria	root	Proteobacteria	Alphaproteobacteria	Rhizobiales	Rhizobiaceae	Rhizobium	Rhizobium etli	0	4	57	0	0	0	0	0	3	0	1	7	0	0
553	Bacteria	root	Firmicutes	Bacilli	Bacillales	Bacillaceae	Geobacillus	Geobacillus sp. G11MC16	198	207	259	166	986	412	194	317	1696	310	255	646	502	146
554	Bacteria	root	Proteobacteria	Gammaproteobacteria	Enterobacteriales	Enterobacteriaceae	Salmonella	Salmonella enterica	4	5	6	4	10	1	5	11	4	4	2	9	7	4
555	Bacteria	root	Verrucomicrobia	Spartobacteria	root	root	Chthoniobacter	Chthoniobacter flavus	0	1	0	0	0	0	0	0	0	0	0	0	0	0
556	Bacteria	root	Proteobacteria	Gammaproteobacteria	Pseudomonadales	Pseudomonadaceae	Cellvibrio	Cellvibrio japonicus	0	0	0	0	1	0	0	0	0	0	0	0	0	0
557	Bacteria	root	Firmicutes	Clostridia	Clostridiales	Heliobacteriaceae	Heliobacterium	Heliobacterium modesticaldum	0	0	0	0	0	0	0	0	2	0	1	0	0	0
558	Bacteria	root	Deinococcus-Thermus	Deinococci	Thermales	Thermaceae	Thermus	Thermus aquaticus	0	1	0	0	0	0	0	0	0	0	0	0	0	0
559	Bacteria	root	Proteobacteria	Gammaproteobacteria	Enterobacteriales	Enterobacteriaceae	Citrobacter	Citrobacter youngae	0	0	0	0	0	1	52	19	26	0	0	43	80	0
560	Bacteria	root	Proteobacteria	Alphaproteobacteria	Rhodobacterales	Rhodobacteraceae	Citreicella	Citreicella sp. SE45	0	0	0	0	0	0	0	2	0	0	0	0	1	0
561	Eukaryota	Fungi	Ascomycota	Dothideomycetes	Venturiales	Venturiaceae	Venturia	Venturia inaequalis	0	0	0	0	0	0	0	0	0	0	0	1	0	0
562	Eukaryota	Fungi	Ascomycota	Dothideomycetes	Myriangiales	root	Endosporium	Endosporium populi-tremuloidis	4	0	0	0	0	2	0	0	0	0	0	0	2	1
563	Bacteria	root	Bacteroidetes	Cytophagia	Cytophagales	Cytophagaceae	Spirosoma	Spirosoma linguale	2	0	1	1	0	0	0	1	1	3	0	1	0	2
564	Bacteria	root	Actinobacteria	Actinobacteria	Actinomycetales	Corynebacteriaceae	Corynebacterium	Corynebacterium urealyticum	0	115	343	0	12	0	2	2	19	1	0	0	0	68
565	Bacteria	root	Deinococcus-Thermus	Deinococci	Thermales	Thermaceae	Meiothermus	Meiothermus ruber	0	0	0	0	0	0	1	0	0	0	0	0	0	0
566	Bacteria	root	Proteobacteria	Alphaproteobacteria	Rhizobiales	Bradyrhizobiaceae	Oligotropha	Oligotropha carboxidovorans	0	0	0	0	0	0	0	0	0	0	0	0	1	1
567	Eukaryota	Fungi	Ascomycota	Eurotiomycetes	Eurotiales	Aspergillaceae	Aspergillus	Aspergillus oryzae	0	0	0	0	0	0	0	0	4	0	0	0	0	1
568	Eukaryota	Fungi	Ascomycota	Eurotiomycetes	Eurotiales	Aspergillaceae	Aspergillus	Aspergillus tubingensis	0	0	1	0	0	0	0	0	0	0	0	0	0	0
569	Bacteria	root	Firmicutes	Clostridia	Clostridiales	Clostridiaceae	Clostridium	Clostridium botulinum	0	0	0	0	0	0	0	0	0	0	0	0	1	0
570	Bacteria	root	Proteobacteria	Gammaproteobacteria	Pseudomonadales	Moraxellaceae	Acinetobacter	Acinetobacter baumannii	1	0	0	0	0	0	0	0	1	0	0	0	0	0
571	Bacteria	root	Proteobacteria	Alphaproteobacteria	Caulobacterales	Caulobacteraceae	Caulobacter	Caulobacter segnis	8	4	17	0	0	0	0	0	1	0	0	0	0	0
572	Bacteria	root	Firmicutes	Bacilli	Lactobacillales	Streptococcaceae	Streptococcus	Streptococcus mutans	0	0	0	0	0	0	0	0	1	0	0	49	0	5
573	Bacteria	root	Tenericutes	Mollicutes	Mycoplasmatales	Mycoplasmataceae	Mycoplasma	Mycoplasma crocodyli	0	0	0	0	0	0	1	0	0	0	0	0	0	0
574	Bacteria	root	Cyanobacteria	root	Oscillatoriales	root	Arthrospira	Arthrospira maxima	0	0	0	0	0	0	0	0	0	0	0	6	0	0
575	Eukaryota	Viridiplantae	Chlorophyta	root	root	root	Oltmannsiellopsis	Oltmannsiellopsis viridis	0	0	0	0	0	0	0	0	1	0	0	0	1	0
576	Eukaryota	Fungi	Ascomycota	Sordariomycetes	Hypocreales	Hypocreaceae	Trichoderma	Trichoderma reesei	1	1	0	0	2	0	2	0	5	1	1	0	2	2
577	Bacteria	root	Firmicutes	Clostridia	Clostridiales	Eubacteriaceae	Eubacterium	Eubacterium rectale	3	12	1	0	4	3	0	0	12	0	0	2	0	0
578	Bacteria	root	Firmicutes	Clostridia	Clostridiales	Eubacteriaceae	Eubacterium	Eubacterium eligens	0	10	6	3	10	1	0	0	1	0	0	0	0	0
579	Bacteria	root	Firmicutes	Clostridia	Clostridiales	Clostridiaceae	Clostridium	Clostridium botulinum	0	0	0	0	0	0	0	0	0	2	0	0	0	0
580	Bacteria	root	Dictyoglomi	Dictyoglomia	Dictyoglomales	Dictyoglomaceae	Dictyoglomus	Dictyoglomus turgidum	1	0	0	0	0	0	0	0	0	0	0	0	0	0
581	Bacteria	root	Proteobacteria	Betaproteobacteria	Burkholderiales	Burkholderiaceae	Burkholderia	Burkholderia sp. H160	141	174	134	0	2693	71	0	398	1152	1	30	1	4	1
582	Bacteria	root	Actinobacteria	Actinobacteria	Bifidobacteriales	Bifidobacteriaceae	Bifidobacterium	Bifidobacterium breve	0	0	0	0	0	0	0	0	3	0	0	0	0	0
583	Bacteria	root	Bacteroidetes	root	Bacteroidetes Order II. Incertae sedis	Rhodothermaceae	Rhodothermus	Rhodothermus marinus	0	0	0	0	0	0	0	0	0	0	1	0	0	0
584	Archaea	root	Euryarchaeota	Halobacteria	Halobacteriales	Halobacteriaceae	Halorhabdus	Halorhabdus utahensis	0	0	1	0	0	0	0	2	0	0	0	0	0	0
585	Bacteria	root	Tenericutes	Mollicutes	Mycoplasmatales	Mycoplasmataceae	Ureaplasma	Ureaplasma parvum	0	0	1	0	0	0	0	0	0	0	0	0	0	0
586	Bacteria	root	Proteobacteria	Alphaproteobacteria	Rhizobiales	Brucellaceae	Brucella	Brucella sp. NVSL 07-0026	0	0	0	0	0	0	0	0	0	0	0	4	0	0
587	Eukaryota	Fungi	Ascomycota	Saccharomycetes	Saccharomycetales	Saccharomycetaceae	Saccharomyces	Saccharomyces pastorianus	0	0	0	0	0	1	0	0	0	0	0	0	0	0
588	Bacteria	root	Proteobacteria	Gammaproteobacteria	Enterobacteriales	Enterobacteriaceae	Providencia	Providencia alcalifaciens	0	0	0	0	0	0	0	0	0	0	1	0	0	0
589	Bacteria	root	Proteobacteria	Gammaproteobacteria	Enterobacteriales	Enterobacteriaceae	Providencia	Providencia rettgeri	0	5	0	0	0	0	0	0	0	0	0	0	0	0
590	Bacteria	root	Proteobacteria	Gammaproteobacteria	Pasteurellales	Pasteurellaceae	Haemophilus	Haemophilus influenzae	0	0	0	1	2	1	3	0	0	0	0	0	1	0
591	Bacteria	root	Proteobacteria	Betaproteobacteria	Neisseriales	Neisseriaceae	Neisseria	Neisseria gonorrhoeae	0	0	0	7	0	2	17	3	0	0	0	0	0	0
592	Bacteria	root	Actinobacteria	Actinobacteria	Coriobacteriales	Coriobacteriaceae	Atopobium	Atopobium parvulum	0	0	0	0	0	1	0	0	2	1	0	0	0	0
593	Bacteria	root	Actinobacteria	Actinobacteria	Actinomycetales	Tsukamurellaceae	Tsukamurella	Tsukamurella paurometabola	2	1	0	0	1	6	0	2	1	3	4	8	0	7
594	Bacteria	root	Bacteroidetes	Flavobacteriia	Flavobacteriales	Flavobacteriaceae	Capnocytophaga	Capnocytophaga ochracea	1	0	0	0	0	0	0	0	0	4	0	0	0	0
595	Bacteria	root	Planctomycetes	Planctomycetia	Planctomycetales	Planctomycetaceae	Planctomyces	Planctomyces limnophilus	0	0	0	0	0	0	0	0	0	0	0	1	0	1
596	Bacteria	root	Proteobacteria	Betaproteobacteria	root	root	Candidatus Accumulibacter	Candidatus Accumulibacter phosphatis	0	3	0	0	0	0	0	0	0	0	2	0	0	0
597	Bacteria	root	Proteobacteria	Gammaproteobacteria	Xanthomonadales	Xanthomonadaceae	Stenotrophomonas	Stenotrophomonas maltophilia	29	38	122	125	87	95	75	42	301	50	31	63	44	136
598	Eukaryota	Fungi	Ascomycota	Eurotiomycetes	Onygenales	Arthrodermataceae	Trichophyton	Trichophyton mentagrophytes	0	0	0	0	1	0	0	0	0	0	0	0	0	0
599	Bacteria	root	Fusobacteria	Fusobacteriia	Fusobacteriales	Leptotrichiaceae	Leptotrichia	Leptotrichia buccalis	0	0	0	0	4	2	0	0	3	7	0	0	0	1
600	Bacteria	root	Proteobacteria	Deltaproteobacteria	Desulfovibrionales	Desulfovibrionaceae	Desulfovibrio	Desulfovibrio desulfuricans	0	0	0	1	0	0	0	0	0	0	0	0	0	0
601	Bacteria	root	Bacteroidetes	Flavobacteriia	Flavobacteriales	Flavobacteriaceae	Chryseobacterium	Chryseobacterium gleum	14	13	0	17	10	19	36	7	8	7	0	10	32	0
602	Bacteria	root	Actinobacteria	Actinobacteria	Actinomycetales	Corynebacteriaceae	Corynebacterium	Corynebacterium jeikeium	0	4	38	128	0	19	0	531	137	0	0	4	5	466
603	Bacteria	root	Firmicutes	Clostridia	Clostridiales	Clostridiales Family XI. Incertae Sedis	Finegoldia	Finegoldia magna	0	9	6	0	12	4	0	0	0	7	0	0	29	0
604	Bacteria	root	Fusobacteria	Fusobacteriia	Fusobacteriales	Fusobacteriaceae	Fusobacterium	Fusobacterium nucleatum	0	0	0	0	0	1	0	0	0	0	0	226	0	0
605	Bacteria	root	Firmicutes	Bacilli	Lactobacillales	Lactobacillaceae	Lactobacillus	Lactobacillus acidophilus	0	0	0	0	0	0	3	0	0	0	0	0	0	0
606	Bacteria	root	Firmicutes	Bacilli	Lactobacillales	Lactobacillaceae	Lactobacillus	Lactobacillus brevis	0	0	0	0	0	1	1	0	6	0	0	0	0	0
607	Bacteria	root	Firmicutes	Bacilli	Lactobacillales	Lactobacillaceae	Lactobacillus	Lactobacillus gasseri	0	0	0	0	0	1	0	0	0	0	0	0	0	0
608	Bacteria	root	Firmicutes	Bacilli	Lactobacillales	Lactobacillaceae	Lactobacillus	Lactobacillus jensenii	2	0	7	0	0	0	0	0	0	0	0	0	0	4
609	Bacteria	root	Firmicutes	Bacilli	Lactobacillales	Lactobacillaceae	Lactobacillus	Lactobacillus plantarum	0	0	0	0	0	4	1	0	2	0	0	0	0	0
610	Bacteria	root	Actinobacteria	Actinobacteria	Actinomycetales	Mycobacteriaceae	Mycobacterium	Mycobacterium parascrofulaceum	2	1	0	0	1	0	0	0	13	8	0	0	0	0
611	Bacteria	root	Proteobacteria	Gammaproteobacteria	Enterobacteriales	Enterobacteriaceae	Proteus	Proteus mirabilis	0	0	0	1	0	1	0	0	0	0	0	0	0	0
612	Bacteria	root	Proteobacteria	Alphaproteobacteria	Rhodospirillales	Acetobacteraceae	Roseomonas	Roseomonas cervicalis	0	3	0	0	1	0	1	6	23	0	0	2	2	0
613	Bacteria	root	Bacteroidetes	Sphingobacteriia	Sphingobacteriales	Sphingobacteriaceae	Sphingobacterium	Sphingobacterium spiritivorum	8	1	2	1	5	0	0	1	1	1	0	0	0	0
614	Bacteria	root	Firmicutes	Bacilli	Bacillales	Staphylococcaceae	Staphylococcus	Staphylococcus epidermidis	0	0	0	0	1	0	0	0	0	0	0	0	1	0
615	Bacteria	root	Firmicutes	Bacilli	Bacillales	Staphylococcaceae	Staphylococcus	Staphylococcus epidermidis	0	0	0	0	1	0	0	0	0	0	0	0	0	0
616	Bacteria	root	Firmicutes	Bacilli	Bacillales	Staphylococcaceae	Staphylococcus	Staphylococcus epidermidis	0	0	0	0	0	1	1	0	0	0	0	0	0	0
617	Bacteria	root	Firmicutes	Bacilli	Bacillales	Staphylococcaceae	Staphylococcus	Staphylococcus caprae	0	0	0	0	0	1	0	0	0	0	0	0	0	0
618	Bacteria	root	Firmicutes	Bacilli	Lactobacillales	Streptococcaceae	Streptococcus	Streptococcus pneumoniae	0	8	1	1	2	0	0	1	0	0	21	0	0	0
619	Bacteria	root	Actinobacteria	Actinobacteria	Acidimicrobiales	Acidimicrobiaceae	Acidimicrobium	Acidimicrobium ferrooxidans	0	0	0	0	3	0	0	0	0	0	0	0	0	1
620	Bacteria	root	Firmicutes	Clostridia	Clostridiales	Clostridiales Family XI. Incertae Sedis	Anaerococcus	Anaerococcus prevotii	4	25	0	3	104	10	0	1	165	113	7	46	568	40
621	Bacteria	root	Fusobacteria	Fusobacteriia	Fusobacteriales	Leptotrichiaceae	Sebaldella	Sebaldella termitidis	0	0	0	2	0	0	0	0	0	0	0	0	0	0
622	Bacteria	root	Actinobacteria	Actinobacteria	Actinomycetales	Geodermatophilaceae	Geodermatophilus	Geodermatophilus obscurus	0	1	1	1	1	7	0	6	23	0	7	0	12	11
623	Bacteria	root	Actinobacteria	Actinobacteria	Actinomycetales	Gordoniaceae	Gordonia	Gordonia bronchialis	3	0	0	1	13	2	0	165	2	15	7	0	4	16
624	Bacteria	root	Deinococcus-Thermus	Deinococci	Thermales	Thermaceae	Meiothermus	Meiothermus silvanus	0	0	0	0	4	4	0	2	3	0	1	1	2	0
625	Eukaryota	Fungi	Basidiomycota	Ustilaginomycetes	Ustilaginales	Ustilaginaceae	Ustilago	Ustilago maydis	1	4	0	0	8	0	0	3	6	2	1	3	8	275
626	Bacteria	root	Proteobacteria	Gammaproteobacteria	Enterobacteriales	Enterobacteriaceae	Yersinia	Yersinia rohdei	0	0	0	0	0	0	0	0	0	0	1	0	0	0
627	Bacteria	root	Firmicutes	Bacilli	Bacillales	Bacillaceae	Bacillus	Bacillus thuringiensis	0	0	0	0	0	0	0	2	0	0	0	0	0	0
628	Bacteria	root	Firmicutes	Bacilli	Bacillales	Bacillaceae	Bacillus	Bacillus thuringiensis	0	0	0	0	0	0	1	0	0	0	0	0	0	0
629	Bacteria	root	Firmicutes	Bacilli	Bacillales	Bacillaceae	Bacillus	Bacillus thuringiensis	149	0	4	2	8	4	0	278	278	175	8	6	10	7
630	Bacteria	root	Firmicutes	Bacilli	Bacillales	Bacillaceae	Bacillus	Bacillus thuringiensis	47	226	469	258	318	349	2	2	1	33	111	3	310	336
631	Bacteria	root	Firmicutes	Bacilli	Bacillales	Bacillaceae	Bacillus	Bacillus thuringiensis	0	0	0	0	1	0	0	0	0	0	0	0	0	0
632	Bacteria	root	Proteobacteria	Betaproteobacteria	Neisseriales	Neisseriaceae	Neisseria	Neisseria gonorrhoeae	0	0	0	0	0	13	0	0	0	1	0	0	0	0
633	Eukaryota	root	root	Cryptophyta	Pyrenomonadales	Pyrenomonadaceae	Rhodomonas	Rhodomonas salina	1	0	0	0	0	0	0	0	0	0	0	0	0	0
634	Bacteria	root	Planctomycetes	Planctomycetia	Planctomycetales	Planctomycetaceae	Pirellula	Pirellula staleyi	0	0	1	0	0	0	2	0	0	0	1	5	0	0
635	Bacteria	root	Bacteroidetes	Flavobacteriia	Flavobacteriales	Flavobacteriaceae	root	Flavobacteriaceae bacterium 3519-10	5	6	10	1	26	3	0	0	34	0	5	0	14	11
636	Bacteria	root	Proteobacteria	Betaproteobacteria	Burkholderiales	Comamonadaceae	Acidovorax	Acidovorax ebreus	0	2	2	0	0	1	0	1	3	1	0	25	1	67
637	Bacteria	root	Firmicutes	Clostridia	Clostridiales	Clostridiaceae	Clostridium	Clostridium carboxidivorans	0	0	0	0	0	0	0	0	0	0	0	0	5	0
638	Bacteria	root	Firmicutes	Clostridia	Clostridiales	Clostridiaceae	Clostridium	Clostridium botulinum	0	0	0	0	0	1	0	0	0	1	0	1	2	0
639	Bacteria	root	Proteobacteria	Gammaproteobacteria	Pasteurellales	Pasteurellaceae	Actinobacillus	Actinobacillus pleuropneumoniae	1	8	0	18	0	25	0	10	0	6	0	0	1	0
640	Bacteria	root	Firmicutes	Bacilli	Lactobacillales	Lactobacillaceae	Lactobacillus	Lactobacillus casei	0	0	0	0	0	0	0	0	0	0	0	0	1	0
641	Bacteria	root	Firmicutes	Bacilli	Bacillales	Bacillaceae	Geobacillus	Geobacillus sp. Y412MC61	0	0	1	0	0	0	0	0	0	0	0	0	0	0
642	Bacteria	root	Firmicutes	Bacilli	Lactobacillales	Enterococcaceae	Enterococcus	Enterococcus faecium	0	0	0	0	0	1	0	0	0	0	0	0	0	0
643	Bacteria	root	Proteobacteria	Gammaproteobacteria	Enterobacteriales	Enterobacteriaceae	Yersinia	Yersinia pestis	0	0	0	0	0	0	0	0	0	0	0	0	0	0
644	Bacteria	root	Firmicutes	Bacilli	Bacillales	Bacillaceae	Bacillus	Bacillus megaterium	0	1	82	2	0	0	0	1	0	0	0	0	0	1
645	Bacteria	root	Proteobacteria	Betaproteobacteria	Neisseriales	Neisseriaceae	Neisseria	Neisseria cinerea	0	5	0	0	0	0	0	0	0	107	0	0	0	0
646	Bacteria	root	Proteobacteria	Betaproteobacteria	Neisseriales	Neisseriaceae	Neisseria	Neisseria elongata	2	1	1	0	0	2	0	2	0	0	0	0	0	0
647	Bacteria	root	Proteobacteria	Betaproteobacteria	Neisseriales	Neisseriaceae	Neisseria	Neisseria flavescens	6	0	0	1	0	1	0	0	0	2	0	0	0	0
648	Bacteria	root	Proteobacteria	Betaproteobacteria	Neisseriales	Neisseriaceae	Neisseria	Neisseria lactamica	0	0	0	1	0	0	0	0	0	0	0	0	0	0
649	Bacteria	root	Proteobacteria	Betaproteobacteria	Neisseriales	Neisseriaceae	Neisseria	Neisseria mucosa	0	1	0	0	1	2	1	0	0	0	0	0	0	1
650	Bacteria	root	Proteobacteria	Betaproteobacteria	Neisseriales	Neisseriaceae	Neisseria	Neisseria polysaccharea	0	1	0	0	0	0	0	0	0	0	0	0	0	0
651	Bacteria	root	Proteobacteria	Betaproteobacteria	Neisseriales	Neisseriaceae	Neisseria	Neisseria subflava	0	0	0	2	0	0	0	0	0	0	0	0	1	0
652	Bacteria	root	Firmicutes	Bacilli	Bacillales	root	Gemella	Gemella haemolysans	2	33	141	134	5	9	4	26	5	31	0	1	6	47
653	Bacteria	root	Proteobacteria	Alphaproteobacteria	Rhizobiales	Brucellaceae	Brucella	Brucella melitensis	0	0	0	0	0	0	0	0	0	2	0	0	0	24
654	Bacteria	root	Deinococcus-Thermus	Deinococci	Deinococcales	Deinococcaceae	Deinococcus	Deinococcus deserti	3	0	5	230	0	0	6	2	0	2	0	5	5	0
655	Bacteria	root	Actinobacteria	Actinobacteria	Bifidobacteriales	Bifidobacteriaceae	Bifidobacterium	Bifidobacterium pseudocatenulatum	0	1	0	0	1	0	0	5	0	0	0	0	0	0
656	Bacteria	root	Proteobacteria	Betaproteobacteria	Neisseriales	Neisseriaceae	Neisseria	Neisseria sicca	0	103	0	26	0	1	0	0	18	1	0	0	0	0
657	Archaea	root	Euryarchaeota	Halobacteria	Halobacteriales	Halobacteriaceae	Natrialba	Natrialba magadii	2	0	0	0	0	0	0	0	0	0	0	0	0	0
658	Bacteria	root	Firmicutes	Bacilli	Bacillales	Staphylococcaceae	Staphylococcus	Staphylococcus aureus	0	0	19	0	0	0	0	0	0	0	0	0	0	0
659	Bacteria	root	Actinobacteria	Actinobacteria	Actinomycetales	Corynebacteriaceae	Corynebacterium	Corynebacterium glucuronolyticum	1	3	2	1	0	0	0	1	7	0	0	0	4	6
660	Bacteria	root	Actinobacteria	Actinobacteria	Bifidobacteriales	Bifidobacteriaceae	Bifidobacterium	Bifidobacterium longum	1	1	0	0	0	0	0	0	3	0	0	0	0	0
661	Bacteria	root	Proteobacteria	Gammaproteobacteria	Enterobacteriales	Enterobacteriaceae	Escherichia	Escherichia coli	1	0	0	0	0	0	0	2	1	0	0	0	0	1
662	Bacteria	root	Tenericutes	Mollicutes	Mycoplasmatales	Mycoplasmataceae	Ureaplasma	Ureaplasma urealyticum	0	0	0	0	0	0	0	0	0	0	0	0	3	0
663	Bacteria	root	Cyanobacteria	root	Nostocales	Nostocaceae	Trichormus	Trichormus azollae	0	1	0	0	4	1	14	1	1	0	0	6	16	2
664	Bacteria	root	Firmicutes	Bacilli	Bacillales	Listeriaceae	Listeria	Listeria monocytogenes	0	0	0	4	0	0	0	0	0	0	0	0	0	0
665	Eukaryota	Fungi	Ascomycota	Sordariomycetes	Hypocreales	Clavicipitaceae	Metarhizium	Metarhizium anisopliae	0	0	1	0	0	0	0	0	0	1	0	1	0	0
666	Bacteria	root	Bacteroidetes	Bacteroidia	Bacteroidales	Prevotellaceae	Prevotella	Prevotella bivia	0	0	0	0	0	0	24	0	1	0	0	0	0	0
667	Bacteria	root	Bacteroidetes	Bacteroidia	Bacteroidales	Prevotellaceae	Prevotella	Prevotella melaninogenica	4	1	11	0	4	16	18	0	6	5	0	0	0	0
668	Bacteria	root	Bacteroidetes	Bacteroidia	Bacteroidales	Porphyromonadaceae	Porphyromonas	Porphyromonas endodontalis	0	0	0	0	7	0	42	0	4	0	0	0	0	0
669	Bacteria	root	Bacteroidetes	Flavobacteriia	Flavobacteriales	Flavobacteriaceae	Capnocytophaga	Capnocytophaga sputigena	0	0	3	0	0	0	1	2	1	1	0	0	0	0
670	Bacteria	root	Bacteroidetes	Flavobacteriia	Flavobacteriales	Flavobacteriaceae	Capnocytophaga	Capnocytophaga gingivalis	0	0	0	0	0	0	0	2	4	0	0	0	0	0
671	Bacteria	root	Actinobacteria	Actinobacteria	Coriobacteriales	Coriobacteriaceae	Atopobium	Atopobium rimae	0	1	0	0	0	0	0	2	0	0	0	0	0	0
672	Bacteria	root	Actinobacteria	Actinobacteria	Bifidobacteriales	Bifidobacteriaceae	Gardnerella	Gardnerella vaginalis	0	0	0	0	0	1	0	1	1	5	0	0	0	0
673	Bacteria	root	Actinobacteria	Actinobacteria	Actinomycetales	Propionibacteriaceae	Propionibacterium	Propionibacterium acnes	285	179	18	11	507	343	21	349	42	347	84	5	285	485
674	Bacteria	root	Actinobacteria	Actinobacteria	Actinomycetales	Micrococcaceae	Rothia	Rothia mucilaginosa	0	261	117	0	0	0	0	0	0	0	7	0	0	0
675	Bacteria	root	Actinobacteria	Actinobacteria	Actinomycetales	Corynebacteriaceae	Corynebacterium	Corynebacterium amycolatum	14	0	0	0	19	0	1	16	31	0	0	11	0	18
676	Bacteria	root	Actinobacteria	Actinobacteria	Actinomycetales	Corynebacteriaceae	Corynebacterium	Corynebacterium tuberculostearicum	9	580	1505	261	320	127	2	245	56	144	224	260	80	8632
677	Bacteria	root	Firmicutes	Bacilli	Bacillales	Staphylococcaceae	Staphylococcus	Staphylococcus capitis	1	2	2	0	3	0	0	2	2	0	0	3	0	2
678	Bacteria	root	Proteobacteria	Gammaproteobacteria	Pseudomonadales	Moraxellaceae	Enhydrobacter	Enhydrobacter aerosaccus	4	156	15	412	24	590	138	10	31	151	9	15	19	50
679	Bacteria	root	Proteobacteria	Epsilonproteobacteria	Campylobacterales	Campylobacteraceae	Campylobacter	Campylobacter rectus	0	0	0	0	0	59	0	0	0	0	0	0	0	2
680	Bacteria	root	Proteobacteria	Epsilonproteobacteria	Campylobacterales	Campylobacteraceae	Campylobacter	Campylobacter gracilis	0	0	1	0	0	0	0	0	0	0	0	0	0	0
681	Bacteria	root	Firmicutes	Clostridia	Clostridiales	Syntrophomonadaceae	Dethiobacter	Dethiobacter alkaliphilus	0	0	1	0	0	0	0	0	0	0	0	0	1	0
682	Eukaryota	root	root	Cryptophyta	Pyrenomonadales	Geminigeraceae	Guillardia	Guillardia theta	0	0	3	0	6	3	0	0	3	0	0	0	0	3
683	Bacteria	root	Proteobacteria	Betaproteobacteria	Burkholderiales	Oxalobacteraceae	Oxalobacter	Oxalobacter formigenes	0	0	0	0	11	0	1	0	0	0	0	0	0	0
684	Eukaryota	root	Bacillariophyta	Bacillariophyceae	Naviculales	Phaeodactylaceae	Phaeodactylum	Phaeodactylum tricornutum	0	1	160	0	30	128	0	0	2	2	0	0	1	0
685	Bacteria	root	Firmicutes	Bacilli	Lactobacillales	Lactobacillaceae	Lactobacillus	Lactobacillus reuteri	20	0	0	0	1	0	0	0	1	0	0	7	0	0
686	Bacteria	root	Proteobacteria	Betaproteobacteria	Neisseriales	Neisseriaceae	Laribacter	Laribacter hongkongensis	0	3	0	5	0	1	0	0	0	0	0	0	0	0
687	Bacteria	root	Proteobacteria	Gammaproteobacteria	Pseudomonadales	Moraxellaceae	Acinetobacter	Acinetobacter baumannii	0	0	0	0	0	0	0	42	0	0	0	0	0	0
688	Bacteria	root	Proteobacteria	Gammaproteobacteria	Pseudomonadales	Pseudomonadaceae	Pseudomonas	Pseudomonas aeruginosa	3	0	28	18	40	10	1	6	3	0	1	0	0	0
689	Bacteria	root	Proteobacteria	Gammaproteobacteria	Enterobacteriales	Enterobacteriaceae	Pectobacterium	Pectobacterium carotovorum	16	19	18	25	26	6	15	28	2	7	13	17	22	24
690	Eukaryota	Fungi	Ascomycota	Saccharomycetes	Saccharomycetales	Saccharomycetaceae	Saccharomyces	Saccharomyces cerevisiae	0	0	0	0	0	1	0	0	0	0	0	0	0	0
691	Eukaryota	Fungi	Ascomycota	Saccharomycetes	Saccharomycetales	Saccharomycetaceae	Lachancea	Lachancea thermotolerans	0	0	0	0	0	1	0	0	0	0	0	0	0	3
692	Eukaryota	Fungi	Ascomycota	Saccharomycetes	Saccharomycetales	Saccharomycetaceae	Zygosaccharomyces	Zygosaccharomyces rouxii	0	0	3	0	1	0	0	0	4	1	0	2	0	4
693	Eukaryota	Viridiplantae	Chlorophyta	Chlorophyceae	Oedogoniales	root	Oedogonium	Oedogonium cardiacum	0	0	0	1	0	0	0	0	0	0	0	0	0	0
694	Eukaryota	Viridiplantae	Chlorophyta	Chlorophyceae	Chaetophorales	root	Stigeoclonium	Stigeoclonium helveticum	0	0	0	0	0	0	0	0	1	0	0	0	0	0
695	Bacteria	root	Firmicutes	Clostridia	Clostridiales	Clostridiales Family XI. Incertae Sedis	Anaerococcus	Anaerococcus hydrogenalis	2	0	8	1	4	0	0	1	10	5	0	3	50	2
696	Bacteria	root	Actinobacteria	Actinobacteria	Bifidobacteriales	Bifidobacteriaceae	Bifidobacterium	Bifidobacterium gallicum	0	1	0	0	0	0	0	1	0	0	0	0	0	0
697	Bacteria	root	Proteobacteria	Gammaproteobacteria	Enterobacteriales	Enterobacteriaceae	Pectobacterium	Pectobacterium wasabiae	0	0	5	0	0	0	0	0	0	0	0	0	0	0
698	Eukaryota	Fungi	Basidiomycota	Agaricomycetes	Agaricales	Agaricaceae	Coprinus	Coprinus comatus	0	5	187	109	4	1	44	1	9	2	0	9	12	37
699	Bacteria	root	Firmicutes	Bacilli	Bacillales	Alicyclobacillaceae	Kyrpidia	Kyrpidia tusciae	0	0	0	0	0	0	0	0	0	0	0	0	1	0
700	Bacteria	root	Bacteroidetes	Bacteroidia	Bacteroidales	Prevotellaceae	Prevotella	Prevotella oris	0	0	0	1	0	2	12	0	1	1	0	0	0	0
701	Bacteria	root	Actinobacteria	Actinobacteria	Actinomycetales	Micrococcaceae	Rothia	Rothia dentocariosa	5	1	0	1	16	0	1	3	6	11	0	1	0	16
702	Bacteria	root	Firmicutes	Bacilli	Lactobacillales	Streptococcaceae	Streptococcus	Streptococcus sp. M143	0	79	0	0	1	0	0	0	0	0	0	27	0	3
703	Bacteria	root	Proteobacteria	Betaproteobacteria	Burkholderiales	Comamonadaceae	Comamonas	Comamonas testosteroni	9	1	2	3	2	0	3	1	0	0	0	1	0	3
704	Bacteria	root	Firmicutes	Negativicutes	Selenomonadales	Acidaminococcaceae	Acidaminococcus	Acidaminococcus sp. D21	0	0	0	0	0	0	1	0	0	0	0	0	0	0
705	Bacteria	root	Firmicutes	Bacilli	Lactobacillales	Lactobacillaceae	Pediococcus	Pediococcus acidilactici	0	0	40	0	0	0	0	0	0	0	0	0	0	0
706	Bacteria	root	Proteobacteria	Alphaproteobacteria	Caulobacterales	Caulobacteraceae	Caulobacter	Caulobacter vibrioides	1	0	0	13	27	10	0	0	14	0	0	0	11	14
707	Eukaryota	Fungi	Ascomycota	Dothideomycetes	Pleosporales	Phaeosphaeriaceae	Chaetosphaeronema	Chaetosphaeronema hispidulum	0	0	0	0	0	0	0	0	0	0	0	0	0	1
708	Bacteria	root	Firmicutes	Bacilli	Lactobacillales	Enterococcaceae	Enterococcus	Enterococcus faecalis	0	0	1	2	0	0	0	0	0	0	0	0	0	0
709	Bacteria	root	Firmicutes	Bacilli	Lactobacillales	Enterococcaceae	Enterococcus	Enterococcus gallinarum	0	1	2	0	0	0	0	0	0	0	0	0	0	0
710	Bacteria	root	Firmicutes	Bacilli	Lactobacillales	Enterococcaceae	Enterococcus	Enterococcus casseliflavus	0	1	14	8	0	1	0	7	0	0	0	4	1	19
711	Bacteria	root	Firmicutes	Bacilli	Lactobacillales	Enterococcaceae	Enterococcus	Enterococcus faecium	0	0	0	0	0	0	0	0	0	0	0	0	0	0
712	Bacteria	root	Actinobacteria	Actinobacteria	Bifidobacteriales	Bifidobacteriaceae	Bifidobacterium	Bifidobacterium catenulatum	0	0	0	0	0	0	0	0	0	1	1	0	0	0
713	Bacteria	root	Firmicutes	Bacilli	Lactobacillales	Lactobacillaceae	Lactobacillus	Lactobacillus rhamnosus	0	4	67	45	0	0	0	0	2	3	0	0	0	4
714	Bacteria	root	Firmicutes	Bacilli	Lactobacillales	Streptococcaceae	Streptococcus	Streptococcus suis	0	0	3	0	0	0	0	0	0	0	0	9	0	0
715	Bacteria	root	Firmicutes	Bacilli	Bacillales	Bacillaceae	Bacillus	Bacillus cereus	0	0	0	171	27	0	0	25	0	1	0	28	38	2
716	Bacteria	root	Proteobacteria	Epsilonproteobacteria	Campylobacterales	Campylobacteraceae	Arcobacter	Arcobacter nitrofigilis	0	0	0	0	0	0	0	0	0	0	0	1	0	0
717	Bacteria	root	Proteobacteria	Betaproteobacteria	Burkholderiales	Comamonadaceae	Acidovorax	Acidovorax delafieldii	54	76	69	35	221	76	82	127	122	28	14	72	161	47
718	Bacteria	root	Proteobacteria	Gammaproteobacteria	Enterobacteriales	Enterobacteriaceae	Escherichia	Escherichia coli	73	2	0	188	717	1	2	183	8	1	0	1	0	0
719	Bacteria	root	Proteobacteria	Gammaproteobacteria	Enterobacteriales	Enterobacteriaceae	Salmonella	Salmonella enterica	0	0	0	0	0	0	0	0	0	0	1	0	0	0
720	Eukaryota	Fungi	Ascomycota	Saccharomycetes	Saccharomycetales	root	Candida	Candida dubliniensis	0	0	68	0	0	108	0	2	0	0	0	29	645	0
721	Bacteria	root	Firmicutes	Bacilli	Lactobacillales	Streptococcaceae	Streptococcus	Streptococcus pneumoniae	0	0	0	0	0	0	0	0	5	0	0	25	111	0
722	Bacteria	root	Proteobacteria	Gammaproteobacteria	Pseudomonadales	Moraxellaceae	Acinetobacter	Acinetobacter pittii	35	0	0	7	0	5	0	0	0	1	0	0	0	13
723	Bacteria	root	Proteobacteria	Gammaproteobacteria	Pseudomonadales	Moraxellaceae	Acinetobacter	Acinetobacter johnsonii	7	4	4	138	24	19	7	14	46	5	3	5	14	6
724	Bacteria	root	Proteobacteria	Gammaproteobacteria	Pseudomonadales	Moraxellaceae	Acinetobacter	Acinetobacter junii	1	4	0	6	0	12	5	0	4	1	0	0	0	3
725	Bacteria	root	Proteobacteria	Gammaproteobacteria	Pseudomonadales	Moraxellaceae	Acinetobacter	Acinetobacter lwoffii	2	3	1	8	3	11	1	2	41	0	0	0	2	34
726	Bacteria	root	Proteobacteria	Gammaproteobacteria	Pseudomonadales	Moraxellaceae	Acinetobacter	Acinetobacter radioresistens	4	107	0	82	329	1443	0	0	2	114	25	395	252	184
727	Bacteria	root	Bacteroidetes	root	root	root	root	Bacteroidetes oral taxon 274	0	1	0	0	0	0	0	0	0	0	0	0	0	0
728	Bacteria	root	Firmicutes	Bacilli	Lactobacillales	Lactobacillaceae	Lactobacillus	Lactobacillus coleohominis	0	4	13	13	0	0	0	1	0	1	1	0	0	25
729	Bacteria	root	Firmicutes	Bacilli	Lactobacillales	Lactobacillaceae	Lactobacillus	Lactobacillus crispatus	0	1	0	0	0	0	0	0	0	0	0	0	0	0
730	Bacteria	root	Firmicutes	Bacilli	Lactobacillales	Lactobacillaceae	Lactobacillus	Lactobacillus crispatus	0	0	0	0	0	0	0	0	0	0	0	0	0	0
731	Bacteria	root	Firmicutes	Clostridia	Clostridiales	Clostridiales Family XI. Incertae Sedis	Peptoniphilus	Peptoniphilus sp. oral taxon 386	0	16	0	0	1	9	0	0	7	0	0	0	81	0
732	Bacteria	root	Bacteroidetes	Bacteroidia	Bacteroidales	Prevotellaceae	Prevotella	Prevotella buccae	0	0	3	1	0	0	0	0	0	0	0	0	0	0
733	Bacteria	root	Bacteroidetes	Bacteroidia	Bacteroidales	Prevotellaceae	Prevotella	Prevotella melaninogenica	1	0	0	0	0	0	0	14	2	0	1	0	3	0
734	Bacteria	root	Bacteroidetes	Bacteroidia	Bacteroidales	Prevotellaceae	Prevotella	Prevotella sp. oral taxon 317	0	0	0	3	1	109	0	0	3	0	0	0	1	1
735	Bacteria	root	Proteobacteria	Gammaproteobacteria	Vibrionales	Vibrionaceae	Vibrio	Vibrio splendidus	0	0	0	0	0	0	0	0	0	0	22	0	0	0
736	Eukaryota	Fungi	Basidiomycota	Agaricomycetes	Polyporales	Coriolaceae	Trametes	Trametes cingulata	0	0	1	0	0	0	0	0	0	0	0	0	0	0
737	Eukaryota	root	root	root	Physariida	Physaraceae	Physarum	Physarum polycephalum	0	0	0	0	0	0	0	0	0	0	0	0	1	0
738	Bacteria	root	Proteobacteria	Gammaproteobacteria	Alteromonadales	Moritellaceae	Moritella	Moritella sp. PE36	0	0	0	1	0	2	1	0	0	0	0	0	0	0
739	Bacteria	root	Proteobacteria	Betaproteobacteria	Methylophilales	Methylophilaceae	Methylovorus	Methylovorus glucosotrophus	0	7	0	4	1	13	3	0	0	0	1	0	0	1
740	Bacteria	root	Proteobacteria	Alphaproteobacteria	Rhizobiales	Hyphomicrobiaceae	Hyphomicrobium	Hyphomicrobium denitrificans	0	0	1	3	3	1	0	0	3	0	0	0	0	0
741	Bacteria	root	Proteobacteria	Betaproteobacteria	Methylophilales	Methylophilaceae	Methylotenera	Methylotenera mobilis	0	0	1	1	16	18	0	0	1	3	0	0	0	0
742	Bacteria	root	Proteobacteria	Gammaproteobacteria	Enterobacteriales	Enterobacteriaceae	Escherichia	Escherichia fergusonii	0	0	1	0	0	5	1	1	1	0	0	0	2	0
743	Bacteria	root	Firmicutes	Bacilli	Lactobacillales	Lactobacillaceae	Lactobacillus	Lactobacillus helveticus	0	0	1	0	0	4	0	0	0	0	0	0	0	0
744	Bacteria	root	Actinobacteria	Actinobacteria	Actinomycetales	Brevibacteriaceae	Brevibacterium	Brevibacterium mcbrellneri	0	2	0	0	4	0	0	1	2	0	0	0	0	4
745	Bacteria	root	Bacteroidetes	Bacteroidia	Bacteroidales	Bacteroidaceae	Bacteroides	Bacteroides sp. D20	0	6	0	0	0	0	0	0	0	0	0	0	0	0
746	Bacteria	root	Bacteroidetes	Bacteroidia	Bacteroidales	Bacteroidaceae	Bacteroides	Bacteroides sp. D22	0	1	0	2	0	0	0	0	0	0	0	0	0	0
747	Bacteria	root	Firmicutes	Bacilli	Lactobacillales	Leuconostocaceae	Leuconostoc	Leuconostoc mesenteroides	0	0	0	0	0	0	1	0	0	0	0	0	0	1
748	Bacteria	root	Proteobacteria	Gammaproteobacteria	Enterobacteriales	Enterobacteriaceae	Shigella	Shigella flexneri	0	3	0	1	17	20	0	0	1	3	25	8	5	2
749	Viruses	root	root	root	root	root	root	Southern tomato virus	0	0	1	0	0	0	0	0	0	0	0	0	0	0
750	Bacteria	root	Proteobacteria	Gammaproteobacteria	Legionellales	Coxiellaceae	Rickettsiella	Rickettsiella grylli	0	0	0	0	0	0	1	0	0	0	0	0	0	0
751	Bacteria	root	Firmicutes	Bacilli	Bacillales	Bacillaceae	Bacillus	Bacillus megaterium	0	0	0	6	0	0	0	7	0	0	0	0	0	0
752	Bacteria	root	Proteobacteria	Gammaproteobacteria	Aeromonadales	Aeromonadaceae	Tolumonas	Tolumonas auensis	1	0	0	0	0	0	0	1	0	0	0	0	0	0
753	Bacteria	root	Actinobacteria	Actinobacteria	Actinomycetales	Micrococcaceae	Micrococcus	Micrococcus luteus	20	1	0	0	0	23	1	0	0	1	1	0	5	0
754	Bacteria	root	Firmicutes	Bacilli	Bacillales	Staphylococcaceae	Staphylococcus	Staphylococcus epidermidis	0	0	2	0	3	0	0	0	0	0	0	0	0	3
755	Bacteria	root	Proteobacteria	Gammaproteobacteria	Pseudomonadales	Moraxellaceae	Acinetobacter	Acinetobacter radioresistens	0	1	0	0	0	0	617	183	0	0	0	0	0	1
756	Bacteria	root	Firmicutes	Bacilli	Bacillales	Staphylococcaceae	Staphylococcus	Staphylococcus warneri	1	25	4	0	0	0	0	1	2	0	0	1	0	1
757	Bacteria	root	Proteobacteria	Betaproteobacteria	Neisseriales	Neisseriaceae	Neisseria	Neisseria flavescens	0	0	0	0	2	0	0	9	0	0	0	1	0	0
758	Bacteria	root	Firmicutes	Bacilli	Lactobacillales	Streptococcaceae	Streptococcus	Streptococcus salivarius	2	6	5	3	484	14	7	7	0	0	0	9	5	0
759	Bacteria	root	Fusobacteria	Fusobacteriia	Fusobacteriales	Leptotrichiaceae	Leptotrichia	Leptotrichia goodfellowii	0	0	0	0	1	0	1	0	0	0	0	91	0	0
760	Bacteria	root	Spirochaetes	Spirochaetia	Spirochaetales	Spirochaetaceae	Treponema	Treponema vincentii	0	0	0	0	1	4	1	0	0	0	1	0	0	0
761	Bacteria	root	Firmicutes	Bacilli	Lactobacillales	Lactobacillaceae	Lactobacillus	Lactobacillus jensenii	0	0	0	0	0	0	0	0	0	0	0	0	0	2
762	Bacteria	root	Bacteroidetes	Bacteroidia	Bacteroidales	Porphyromonadaceae	Porphyromonas	Porphyromonas uenonis	0	0	0	0	0	0	4	0	0	0	0	0	0	1
763	Bacteria	root	Actinobacteria	Actinobacteria	Actinomycetales	Actinomycetaceae	Mobiluncus	Mobiluncus mulieris	0	0	0	0	0	3	0	0	0	0	0	0	0	0
764	Bacteria	root	Firmicutes	Clostridia	Clostridiales	Peptostreptococcaceae	Peptostreptococcus	Peptostreptococcus anaerobius	0	4	0	2	0	0	5	0	0	1	0	0	0	1
765	Bacteria	root	Firmicutes	Clostridia	Clostridiales	Clostridiales Family XI. Incertae Sedis	Peptoniphilus	Peptoniphilus lacrimalis	0	56	3	0	59	0	0	0	169	0	1	9	2173	2
766	Bacteria	root	Proteobacteria	Betaproteobacteria	Neisseriales	Neisseriaceae	Neisseria	Neisseria meningitidis	0	0	0	8	0	4	0	0	0	0	0	0	0	0
767	Bacteria	root	Proteobacteria	Gammaproteobacteria	Alteromonadales	Shewanellaceae	Shewanella	Shewanella sp. MR-7	1	0	0	0	0	5	0	0	0	0	0	0	0	0
768	Bacteria	root	Firmicutes	Clostridia	Clostridiales	Lachnospiraceae	Oribacterium	Oribacterium sp. oral taxon 078	0	0	62	9	0	0	0	0	0	0	0	0	0	0
769	Bacteria	root	Firmicutes	Clostridia	Clostridiales	Clostridiaceae	Clostridium	Clostridium saccharolyticum	0	2	8	1	0	0	6	0	0	0	0	0	1	0
770	Bacteria	root	Firmicutes	Bacilli	Bacillales	Paenibacillaceae	Paenibacillus	Paenibacillus sp. oral taxon 786	0	0	1	0	1	0	0	0	0	3	0	0	0	0
771	Bacteria	root	Firmicutes	Clostridia	Clostridiales	Lachnospiraceae	Roseburia	Roseburia inulinivorans	0	3	0	0	0	0	0	0	0	0	0	0	0	0
772	Bacteria	root	Proteobacteria	Alphaproteobacteria	Sphingomonadales	Sphingomonadaceae	Zymomonas	Zymomonas mobilis	0	0	0	0	0	0	0	0	0	0	0	0	1	1
773	Bacteria	root	Proteobacteria	Betaproteobacteria	Rhodocyclales	Rhodocyclaceae	Azoarcus	Azoarcus sp. BH72	0	0	0	0	1	0	0	0	0	1	0	0	1	0
774	Bacteria	root	Firmicutes	Bacilli	Bacillales	Staphylococcaceae	Staphylococcus	Staphylococcus hominis	0	9	4	0	3	1	0	4	1	6	0	0	0	0
775	Bacteria	root	Proteobacteria	Gammaproteobacteria	Pseudomonadales	Moraxellaceae	Acinetobacter	Acinetobacter sp. ADP1	0	10	0	0	1	4	0	0	0	0	0	0	0	0
776	Bacteria	root	Firmicutes	Bacilli	Lactobacillales	Lactobacillaceae	Lactobacillus	Lactobacillus gasseri	0	0	0	0	1	0	0	0	0	0	0	0	0	0
777	Bacteria	root	Firmicutes	Clostridia	Clostridiales	Clostridiaceae	Clostridium	Clostridium butyricum	0	0	0	0	0	0	0	0	0	0	0	0	1	0
778	Bacteria	root	Actinobacteria	Actinobacteria	Actinomycetales	Nocardiaceae	Rhodococcus	Rhodococcus opacus	2	3	1	0	25	0	0	0	0	8	1	0	0	0
779	Bacteria	root	Proteobacteria	Alphaproteobacteria	Rhodobacterales	Rhodobacteraceae	Thalassobium	Thalassobium sp. R2A62	0	0	1	0	0	0	0	0	0	0	0	0	0	0
780	Bacteria	root	Actinobacteria	Actinobacteria	Coriobacteriales	Coriobacteriaceae	Olsenella	Olsenella uli	1	0	0	0	0	1	0	0	0	0	0	0	0	0
781	Bacteria	root	Proteobacteria	Alphaproteobacteria	Caulobacterales	Caulobacteraceae	Brevundimonas	Brevundimonas subvibrioides	0	0	0	0	0	0	0	4	0	0	0	0	1	0
782	Bacteria	root	Firmicutes	Bacilli	Lactobacillales	Lactobacillaceae	Lactobacillus	Lactobacillus johnsonii	0	2	96	3	0	4	6	14	0	1	0	0	0	1
783	Bacteria	root	Proteobacteria	Gammaproteobacteria	Pasteurellales	Pasteurellaceae	Aggregatibacter	Aggregatibacter aphrophilus	0	8	0	8	2	11	1	1	11	1	0	2	7	15
784	Bacteria	root	Proteobacteria	Alphaproteobacteria	Rhodospirillales	Acetobacteraceae	Acetobacter	Acetobacter pasteurianus	0	0	0	0	0	0	3	0	0	0	0	0	0	0
785	Bacteria	root	Proteobacteria	Gammaproteobacteria	Enterobacteriales	Enterobacteriaceae	Erwinia	Erwinia billingiae	0	0	0	0	1	0	0	0	0	0	0	1	0	2
786	Bacteria	root	Proteobacteria	Alphaproteobacteria	Rhizobiales	Bartonellaceae	Bartonella	Bartonella grahamii	0	0	0	0	0	0	0	0	1	0	0	0	0	0
787	Bacteria	root	Firmicutes	Clostridia	Clostridiales	Peptococcaceae	Thermincola	Thermincola potens	0	0	0	0	0	0	0	0	0	0	0	1	0	0
788	Bacteria	root	Cyanobacteria	root	Nostocales	Nostocaceae	Nostoc	Nostoc punctiforme	3	1	8	0	17	0	0	19	1	0	1	0	0	0
789	Bacteria	root	Firmicutes	Bacilli	Bacillales	Listeriaceae	Listeria	Listeria monocytogenes	0	0	0	0	0	0	0	0	0	0	0	0	1	0
790	Bacteria	root	Proteobacteria	Gammaproteobacteria	Enterobacteriales	Enterobacteriaceae	Yersinia	Yersinia pestis	0	9	0	0	0	0	0	0	0	0	0	0	0	0
791	Bacteria	root	Proteobacteria	Gammaproteobacteria	Thiotrichales	Piscirickettsiaceae	Methylophaga	Methylophaga thiooxydans	0	0	0	0	0	2	0	0	0	0	0	0	0	0
792	Bacteria	root	Firmicutes	Bacilli	Lactobacillales	Streptococcaceae	Streptococcus	Streptococcus gallolyticus	0	0	0	0	0	0	0	0	0	0	0	204	0	0
793	Bacteria	root	Proteobacteria	Gammaproteobacteria	Pasteurellales	Pasteurellaceae	Actinobacillus	Actinobacillus minor	0	1	0	2	0	1	0	0	0	0	0	0	0	1
794	Bacteria	root	Deferribacteres	Deferribacteres	Deferribacterales	Deferribacteraceae	Deferribacter	Deferribacter desulfuricans	0	1	0	0	0	0	0	0	0	0	0	0	0	0
795	Bacteria	root	Proteobacteria	Alphaproteobacteria	Rhizobiales	Xanthobacteraceae	Starkeya	Starkeya novella	1	1	2	3	1	0	0	1	2	0	0	0	0	0
796	Bacteria	root	Proteobacteria	Gammaproteobacteria	Enterobacteriales	Enterobacteriaceae	Klebsiella	Klebsiella variicola	0	3	0	3	30	6	0	1	11	0	0	0	191	0
797	Bacteria	root	Actinobacteria	Actinobacteria	Actinomycetales	Segniliparaceae	Segniliparus	Segniliparus rotundus	0	0	0	0	0	0	0	0	0	0	0	0	0	1
798	Bacteria	root	Proteobacteria	Betaproteobacteria	Burkholderiales	Burkholderiaceae	Burkholderia	Burkholderia sp. CCGE1002	0	2	1	0	0	0	0	0	1	1	0	2	3	0
799	Archaea	root	Euryarchaeota	Halobacteria	Halobacteriales	Halobacteriaceae	Halobacterium	Halobacterium salinarum	0	0	0	0	1	0	0	0	0	0	0	0	0	0
800	Bacteria	root	Firmicutes	Clostridia	Clostridiales	Ruminococcaceae	Ruminococcus	Ruminococcus flavefaciens	0	3	1	0	0	1	0	1	1	0	0	0	0	0
801	Bacteria	root	Proteobacteria	Alphaproteobacteria	Rhizobiales	Brucellaceae	Ochrobactrum	Ochrobactrum intermedium	0	0	0	0	2	2	0	3	1	0	0	0	0	1
802	Bacteria	root	Proteobacteria	Betaproteobacteria	Neisseriales	Neisseriaceae	Neisseria	Neisseria sp. oral taxon 014	0	3	0	2	33	0	0	33	0	7	0	0	1	0
803	Bacteria	root	Proteobacteria	Alphaproteobacteria	Rhodobacterales	Rhodobacteraceae	Ruegeria	Ruegeria lacuscaerulensis	0	0	0	0	0	0	0	0	1	0	0	0	0	0
804	Bacteria	root	Actinobacteria	Actinobacteria	Actinomycetales	Actinomycetaceae	Arcanobacterium	Arcanobacterium haemolyticum	0	0	0	0	0	0	0	0	0	0	0	0	0	1
805	Eukaryota	Fungi	root	root	Mucorales	Rhizopodaceae	Rhizopus	Rhizopus oryzae	0	0	0	0	0	0	0	0	0	0	0	0	1	0
806	Bacteria	root	Actinobacteria	Actinobacteria	Actinomycetales	Corynebacteriaceae	Corynebacterium	Corynebacterium kroppenstedtii	2	5	7	0	12	0	0	1	9	0	1	0	0	268
807	Bacteria	root	Firmicutes	Clostridia	Clostridiales	Peptostreptococcaceae	Peptoclostridium	Peptoclostridium difficile	0	0	0	0	0	3	0	0	0	0	0	0	0	0
808	Bacteria	root	Actinobacteria	Actinobacteria	Actinomycetales	Streptomycetaceae	Streptomyces	Streptomyces sp. e14	0	0	0	1	0	0	0	0	1	0	0	0	0	0
809	Bacteria	root	Deinococcus-Thermus	Deinococci	Deinococcales	Trueperaceae	Truepera	Truepera radiovictrix	0	0	0	6	1	5	0	1	0	1	0	0	0	0
810	Bacteria	root	Actinobacteria	Actinobacteria	Actinomycetales	Actinomycetaceae	Actinomyces	Actinomyces odontolyticus	1	2	0	2	9	11	4	4	6	4	0	0	8	14
811	Bacteria	root	Actinobacteria	Actinobacteria	Actinomycetales	Corynebacteriaceae	Corynebacterium	Corynebacterium ammoniagenes	0	47	144	21	1	12	10	21	45	3	0	3	2	203
812	Eukaryota	root	root	root	Pythiales	Pythiaceae	Pythium	Pythium ultimum	0	0	0	0	1	0	0	0	0	0	0	0	0	0
813	Bacteria	root	Cyanobacteria	root	Chroococcales	root	Cyanothece	Cyanothece sp. PCC 7424	0	0	0	0	1	1	0	0	0	0	0	0	0	0
814	Bacteria	root	Firmicutes	Bacilli	Lactobacillales	Aerococcaceae	Aerococcus	Aerococcus viridans	0	49	1043	128	27	15	4	20	1	75	0	1	0	331
815	Bacteria	root	Firmicutes	Bacilli	Lactobacillales	Streptococcaceae	Streptococcus	Streptococcus oralis	0	2	0	1	0	2	53	0	6	180	0	18	0	1
816	Bacteria	root	Bacteroidetes	Flavobacteriia	Flavobacteriales	Flavobacteriaceae	Zunongwangia	Zunongwangia profunda	0	0	0	0	0	0	0	0	1	0	0	0	0	0
817	Bacteria	root	Proteobacteria	Gammaproteobacteria	Enterobacteriales	Enterobacteriaceae	Escherichia	Escherichia coli	2	1	0	0	0	0	0	0	0	0	0	0	0	0
818	Bacteria	root	Proteobacteria	Gammaproteobacteria	Enterobacteriales	Enterobacteriaceae	Escherichia	Escherichia coli	0	0	1	0	0	0	0	0	1	0	0	0	0	0
819	Bacteria	root	Chlamydiae	Chlamydiia	Chlamydiales	Chlamydiaceae	Chlamydia	Chlamydia trachomatis	0	0	0	0	0	0	0	0	0	1	0	0	0	0
820	Bacteria	root	Proteobacteria	Gammaproteobacteria	Legionellales	Legionellaceae	Legionella	Legionella longbeachae	1	1	0	0	0	1	0	0	1	0	0	0	0	0
821	Bacteria	root	Proteobacteria	Alphaproteobacteria	Rhizobiales	Methylobacteriaceae	Methylobacterium	Methylobacterium extorquens	0	0	1	0	11	0	3	0	8	0	0	0	1	8
822	Bacteria	root	Proteobacteria	Alphaproteobacteria	Rhizobiales	Bradyrhizobiaceae	Afipia	Afipia sp. 1NLS2	0	0	0	0	0	0	0	0	0	0	0	0	1	0
823	Bacteria	root	Firmicutes	Bacilli	Bacillales	Bacillaceae	Bacillus	Bacillus clausii	0	0	0	0	0	0	0	0	0	1	0	0	0	0
824	Bacteria	root	Proteobacteria	Gammaproteobacteria	Enterobacteriales	Enterobacteriaceae	Serratia	Serratia odorifera	0	0	0	0	0	0	0	0	2	0	0	0	0	0
825	Bacteria	root	Proteobacteria	Gammaproteobacteria	Pasteurellales	Pasteurellaceae	Mannheimia	Mannheimia haemolytica	0	0	0	0	0	0	0	0	0	1	0	0	0	1
826	Bacteria	root	Proteobacteria	Gammaproteobacteria	Pseudomonadales	Pseudomonadaceae	Pseudomonas	Pseudomonas syringae group genomosp. 3	0	1	0	0	0	0	0	0	0	0	0	0	0	0
827	Bacteria	root	Proteobacteria	Gammaproteobacteria	Pseudomonadales	Pseudomonadaceae	Pseudomonas	Pseudomonas syringae group genomosp. 3	0	1	0	0	0	0	0	0	0	0	0	0	0	0
828	Bacteria	root	Actinobacteria	Actinobacteria	Actinomycetales	Mycobacteriaceae	Mycobacterium	Mycobacterium tuberculosis	0	0	0	1	0	0	0	0	0	0	0	0	0	0
829	Bacteria	root	Proteobacteria	Gammaproteobacteria	Vibrionales	Vibrionaceae	Vibrio	Vibrio furnissii	0	0	0	0	0	0	0	0	6	0	0	0	0	2
830	Bacteria	root	Proteobacteria	Gammaproteobacteria	Vibrionales	Vibrionaceae	Vibrio	Vibrio metschnikovii	0	1	0	0	0	1	0	0	0	0	0	0	0	0
831	Bacteria	root	Proteobacteria	Gammaproteobacteria	Vibrionales	Vibrionaceae	Vibrio	Vibrio coralliilyticus	0	0	0	0	0	0	0	0	0	0	0	0	1	0
832	Bacteria	root	Proteobacteria	Gammaproteobacteria	Vibrionales	Vibrionaceae	Vibrio	Vibrio orientalis	0	0	0	0	0	0	0	0	0	0	1	0	0	0
833	Eukaryota	root	root	root	Peronosporales	root	Phytophthora	Phytophthora sojae	0	0	0	0	1	0	0	0	0	0	0	0	0	0
834	Bacteria	root	Firmicutes	Bacilli	Lactobacillales	Lactobacillaceae	Lactobacillus	Lactobacillus crispatus	0	0	0	0	0	0	0	0	0	0	0	0	0	0
835	Bacteria	root	Bacteroidetes	Bacteroidia	Bacteroidales	Prevotellaceae	Prevotella	Prevotella timonensis	2	0	0	0	0	0	0	2	2	0	0	0	0	0
836	Bacteria	root	Bacteroidetes	Bacteroidia	Bacteroidales	Prevotellaceae	Prevotella	Prevotella buccalis	0	0	0	0	0	2	0	0	0	0	0	0	0	0
837	Bacteria	root	Firmicutes	Erysipelotrichia	Erysipelotrichales	Erysipelotrichaceae	Bulleidia	Bulleidia extructa	0	0	0	0	0	0	1	0	0	0	0	0	0	0
838	Bacteria	root	Actinobacteria	Actinobacteria	Actinomycetales	Propionibacteriaceae	Propionibacterium	Propionibacterium acnes	0	0	188	120	8	5	168	13	790	1	1	148	1	1
839	Bacteria	root	Actinobacteria	Actinobacteria	Actinomycetales	Propionibacteriaceae	Propionibacterium	Propionibacterium acnes	0	0	0	0	0	0	0	0	0	0	0	0	0	1
840	Bacteria	root	Firmicutes	Bacilli	Lactobacillales	Lactobacillaceae	Lactobacillus	Lactobacillus gasseri	150	174	184	139	307	281	217	267	301	132	79	176	286	162
841	Bacteria	root	Proteobacteria	Gammaproteobacteria	Enterobacteriales	Enterobacteriaceae	Escherichia	Escherichia coli	0	0	0	0	0	0	0	0	0	0	0	0	2	0
842	Bacteria	root	Proteobacteria	Gammaproteobacteria	Enterobacteriales	Enterobacteriaceae	Escherichia	Escherichia coli	0	0	5	0	0	0	0	0	0	0	0	0	0	0
843	Bacteria	root	Actinobacteria	Actinobacteria	Actinomycetales	Streptomycetaceae	Streptomyces	Streptomyces scabiei	1	0	0	0	0	0	0	0	0	0	0	0	0	0
844	Bacteria	root	Actinobacteria	Actinobacteria	Actinomycetales	Micrococcaceae	Rothia	Rothia mucilaginosa	54	3	1	263	66	556	123	28	86	44	0	12	118	252
845	Bacteria	root	Firmicutes	Bacilli	Bacillales	Staphylococcaceae	Staphylococcus	Staphylococcus aureus	0	0	0	2	0	1	3	0	4	0	0	0	0	0
846	Bacteria	root	Actinobacteria	Actinobacteria	Bifidobacteriales	Bifidobacteriaceae	Gardnerella	Gardnerella vaginalis	0	0	0	0	0	0	0	0	2	1	0	0	0	0
847	Bacteria	root	Actinobacteria	Actinobacteria	Bifidobacteriales	Bifidobacteriaceae	Gardnerella	Gardnerella vaginalis	1	0	0	0	1	1	0	0	2	0	0	0	0	1
848	Bacteria	root	Firmicutes	Bacilli	Bacillales	Listeriaceae	Listeria	Listeria seeligeri	0	0	0	0	0	0	0	0	0	1	0	0	0	0
849	Bacteria	root	Firmicutes	Bacilli	Lactobacillales	Streptococcaceae	Lactococcus	Lactococcus lactis	0	1	10	2	0	13	0	0	0	0	0	0	0	0
850	Bacteria	root	Proteobacteria	Alphaproteobacteria	Sphingomonadales	Sphingomonadaceae	Citromicrobium	Citromicrobium bathyomarinum	4	0	2	0	4	2	0	0	0	2	1	1	0	0
851	Bacteria	root	Actinobacteria	Actinobacteria	Actinomycetales	Propionibacteriaceae	Propionibacterium	Propionibacterium acnes	0	0	0	0	1	0	0	0	0	0	0	0	1	0
852	Bacteria	root	Firmicutes	Negativicutes	Selenomonadales	Veillonellaceae	Veillonella	Veillonella parvula	0	0	0	0	0	0	1	0	0	0	0	0	0	0
853	Bacteria	root	Proteobacteria	Gammaproteobacteria	Enterobacteriales	Enterobacteriaceae	Yersinia	Yersinia pestis	0	0	1	0	0	0	0	0	0	0	0	0	0	0
854	Eukaryota	Fungi	Ascomycota	Dothideomycetes	Pleosporales	Lentitheciaceae	Lentithecium	Lentithecium aquaticum	0	0	0	0	0	0	0	0	0	0	0	3	0	0
855	Bacteria	root	Firmicutes	Bacilli	Bacillales	Bacillaceae	Geobacillus	Geobacillus sp. C56-T3	0	0	0	0	0	0	0	0	0	0	0	0	0	4
856	Bacteria	root	Proteobacteria	Gammaproteobacteria	Enterobacteriales	Enterobacteriaceae	Cronobacter	Cronobacter turicensis	0	0	0	0	0	0	1	0	0	0	0	0	0	0
857	Bacteria	root	Firmicutes	Bacilli	Bacillales	Staphylococcaceae	Staphylococcus	Staphylococcus lugdunensis	1	3	6	4	0	0	0	0	0	0	0	0	0	0
858	Bacteria	root	Firmicutes	Clostridia	Clostridiales	Peptostreptococcaceae	Peptoclostridium	Peptoclostridium difficile	0	0	0	0	4	0	0	0	0	0	0	0	0	0
859	Bacteria	root	Firmicutes	Clostridia	Clostridiales	Peptostreptococcaceae	Peptoclostridium	Peptoclostridium difficile	0	1	0	0	0	1	0	0	0	0	0	0	2	0
860	Bacteria	root	Firmicutes	Bacilli	Lactobacillales	Enterococcaceae	Enterococcus	Enterococcus faecalis	0	0	0	0	0	0	0	0	0	0	0	0	0	0
861	Bacteria	root	Firmicutes	Bacilli	Lactobacillales	Enterococcaceae	Enterococcus	Enterococcus faecalis	0	0	0	0	0	0	0	0	0	0	0	0	0	0
862	Bacteria	root	Firmicutes	Negativicutes	Selenomonadales	Veillonellaceae	Megasphaera	Megasphaera genomosp. type_1	0	0	0	0	0	1	1	0	0	0	0	4	1	0
863	Bacteria	root	Firmicutes	Clostridia	Clostridiales	root	root	Clostridiales genomosp. BVAB3	0	0	0	0	0	0	0	0	1	0	0	0	0	0
864	Bacteria	root	Proteobacteria	Gammaproteobacteria	Enterobacteriales	Enterobacteriaceae	Escherichia	Escherichia coli	4	10	0	15	12	4	16	3	2	2	0	3	0	111
865	Bacteria	root	Bacteroidetes	Bacteroidia	Bacteroidales	Bacteroidaceae	Bacteroides	Bacteroides xylanisolvens	0	0	0	0	0	0	0	0	0	0	0	0	0	0
866	Bacteria	root	Bacteroidetes	Bacteroidia	Bacteroidales	Bacteroidaceae	Bacteroides	Bacteroides xylanisolvens	0	0	0	0	0	0	0	0	0	0	0	0	0	0
867	Bacteria	root	Firmicutes	Erysipelotrichia	Erysipelotrichales	Erysipelotrichaceae	Turicibacter	Turicibacter sanguinis	1	14	2	3	0	0	0	0	0	0	0	0	0	1
868	Eukaryota	Fungi	Ascomycota	Dothideomycetes	Pleosporales	Trematosphaeriaceae	Falciformispora	Falciformispora lignatilis	0	0	0	0	0	0	0	0	2	0	0	0	0	0
869	Bacteria	root	Proteobacteria	Gammaproteobacteria	Pseudomonadales	Moraxellaceae	Acinetobacter	Acinetobacter haemolyticus	0	0	3	1	1	4	0	3	2	0	1	0	0	0
870	Eukaryota	Fungi	Ascomycota	Dothideomycetes	Hysteriales	Hysteriaceae	Gloniopsis	Gloniopsis arciformis	0	0	0	0	0	1	0	0	0	0	0	1	0	0
871	Bacteria	root	Firmicutes	Bacilli	Lactobacillales	Lactobacillaceae	Lactobacillus	Lactobacillus fermentum	0	0	0	0	1	0	0	0	0	0	0	0	0	0
872	Bacteria	root	Firmicutes	Bacilli	Lactobacillales	Lactobacillaceae	Lactobacillus	Lactobacillus salivarius	0	5	64	23	0	1	0	2	2	2	2	4	0	17
873	Bacteria	root	Firmicutes	Bacilli	Lactobacillales	Lactobacillaceae	Lactobacillus	Lactobacillus iners	0	1	25	13	3	3	2	0	8	0	0	5	0	8
874	Bacteria	root	Cyanobacteria	root	Chroococcales	root	Candidatus Atelocyanobacterium	Candidatus Atelocyanobacterium thalassa	0	0	0	0	0	0	0	0	0	0	0	1	0	0
875	Bacteria	root	Firmicutes	Bacilli	Bacillales	Bacillaceae	Lysinibacillus	Lysinibacillus fusiformis	2	0	164	13	4	3	3	3	1	4	0	4	5	43
876	Bacteria	root	Proteobacteria	Gammaproteobacteria	Enterobacteriales	Enterobacteriaceae	Escherichia	Escherichia coli	0	0	0	0	0	0	1	0	0	0	0	0	0	0
877	Bacteria	root	Proteobacteria	Gammaproteobacteria	Enterobacteriales	Enterobacteriaceae	Enterobacter	Enterobacter cloacae	8	0	1	16	3	34	0	0	2	0	0	13	0	21
878	Bacteria	root	Chlamydiae	Chlamydiia	Chlamydiales	Waddliaceae	Waddlia	Waddlia chondrophila	0	0	0	1	0	0	0	0	0	0	0	0	0	0
879	Bacteria	root	Proteobacteria	Betaproteobacteria	Burkholderiales	Alcaligenaceae	Achromobacter	Achromobacter piechaudii	13	16	27	2	6	5	4	3	28	8	11	2	7	21
880	Viruses	root	root	root	root	Caliciviridae	root	Canine calicivirus	0	1	0	0	0	0	0	0	0	0	0	0	0	0
881	Bacteria	root	Firmicutes	Bacilli	Lactobacillales	Lactobacillaceae	Lactobacillus	Lactobacillus crispatus	4	15	0	138	8	2	0	0	1	23	0	7	0	221
882	Bacteria	root	Proteobacteria	Gammaproteobacteria	Pseudomonadales	Moraxellaceae	Moraxella	Moraxella catarrhalis	209	28818	281	44393	3158	162668	32770	17330	338	273	280	3149	3908	4229
883	Bacteria	root	Firmicutes	Bacilli	Lactobacillales	Enterococcaceae	Enterococcus	Enterococcus faecalis	0	0	0	0	0	0	0	0	0	0	0	0	0	0
884	Bacteria	root	Firmicutes	Bacilli	Lactobacillales	Enterococcaceae	Enterococcus	Enterococcus faecalis	0	0	0	0	0	0	0	0	0	0	0	0	0	0
885	Bacteria	root	Firmicutes	Bacilli	Lactobacillales	Enterococcaceae	Enterococcus	Enterococcus faecalis	0	0	0	0	0	0	0	0	0	0	0	0	0	0
886	Bacteria	root	Firmicutes	Bacilli	Lactobacillales	Enterococcaceae	Enterococcus	Enterococcus faecalis	0	0	0	1	0	0	0	0	0	0	0	0	0	0
887	Bacteria	root	Proteobacteria	Gammaproteobacteria	Enterobacteriales	Enterobacteriaceae	Escherichia	Escherichia coli	0	0	1	0	0	1	0	0	4	0	0	0	1	0
888	Bacteria	root	Proteobacteria	Gammaproteobacteria	Enterobacteriales	Enterobacteriaceae	Escherichia	Escherichia coli	0	0	0	0	2	0	1	1	0	0	0	0	1	0
889	Bacteria	root	Proteobacteria	Gammaproteobacteria	Enterobacteriales	Enterobacteriaceae	Escherichia	Escherichia coli	0	0	0	3	88	0	2	1	0	0	0	0	0	0
890	Bacteria	root	Proteobacteria	Gammaproteobacteria	Enterobacteriales	Enterobacteriaceae	Escherichia	Escherichia coli	2	1	1	1	0	0	1	2	0	0	0	1	0	1
891	Bacteria	root	Proteobacteria	Gammaproteobacteria	Enterobacteriales	Enterobacteriaceae	Escherichia	Escherichia coli	0	0	2	1	0	0	2	0	4	0	0	1	1	0
892	Bacteria	root	Proteobacteria	Gammaproteobacteria	Enterobacteriales	Enterobacteriaceae	Escherichia	Escherichia coli	0	0	0	0	0	0	2	2	1	0	1	0	3	0
893	Bacteria	root	Proteobacteria	Gammaproteobacteria	Enterobacteriales	Enterobacteriaceae	Escherichia	Escherichia coli	0	0	3	1	0	0	1	0	1	0	0	0	0	0
894	Bacteria	root	Proteobacteria	Gammaproteobacteria	Enterobacteriales	Enterobacteriaceae	Escherichia	Escherichia coli	0	0	0	0	0	0	0	0	1	0	0	0	0	0
895	Bacteria	root	Proteobacteria	Gammaproteobacteria	Enterobacteriales	Enterobacteriaceae	Escherichia	Escherichia coli	0	0	0	0	0	0	0	0	0	0	2	0	0	0
896	Bacteria	root	Proteobacteria	Gammaproteobacteria	Enterobacteriales	Enterobacteriaceae	Escherichia	Escherichia coli	0	0	1	0	1	1	1	0	0	0	1	0	1	0
897	Bacteria	root	Proteobacteria	Gammaproteobacteria	Enterobacteriales	Enterobacteriaceae	Escherichia	Escherichia coli	0	0	0	0	0	0	1	1	0	0	0	0	1	0
898	Bacteria	root	Actinobacteria	Actinobacteria	Actinomycetales	Pseudonocardiaceae	Amycolatopsis	Amycolatopsis mediterranei	5	0	9	0	0	0	3	1	39	1	1	0	0	1
899	Bacteria	root	Bacteroidetes	Bacteroidia	Bacteroidales	Prevotellaceae	Prevotella	Prevotella bryantii	0	0	0	0	0	0	0	0	1	0	0	0	0	0
900	Bacteria	root	Proteobacteria	Betaproteobacteria	Burkholderiales	root	Thiomonas	Thiomonas intermedia	0	0	0	0	0	0	4	0	0	0	0	0	0	0
901	Bacteria	root	Actinobacteria	Actinobacteria	Actinomycetales	Propionibacteriaceae	Propionibacterium	Propionibacterium freudenreichii	0	0	5	0	0	1	1	0	0	0	0	0	0	2
902	Bacteria	root	Proteobacteria	Betaproteobacteria	Burkholderiales	Oxalobacteraceae	Herbaspirillum	Herbaspirillum seropedicae	0	0	0	0	89	16	14	20	24	3	0	23	38	10
903	Bacteria	root	Actinobacteria	Actinobacteria	Bifidobacteriales	Bifidobacteriaceae	Bifidobacterium	Bifidobacterium longum	0	9	0	0	2	0	0	3	0	0	0	0	0	0
904	Bacteria	root	Proteobacteria	Betaproteobacteria	Rhodocyclales	Rhodocyclaceae	Aromatoleum	Aromatoleum aromaticum	0	0	0	0	0	3	0	0	1	0	0	1	0	0
905	Bacteria	root	Firmicutes	Bacilli	Lactobacillales	Leuconostocaceae	Leuconostoc	Leuconostoc kimchii	0	0	0	0	0	0	0	0	0	0	0	0	1	0
906	Bacteria	root	Firmicutes	Bacilli	Lactobacillales	Leuconostocaceae	Leuconostoc	Leuconostoc gasicomitatum	0	43	251	165	7	15	48	21	9	34	0	0	0	106
907	Bacteria	root	Actinobacteria	Actinobacteria	Actinomycetales	Corynebacteriaceae	Corynebacterium	Corynebacterium pseudotuberculosis	0	23	77	15	7	3	25	4	20	3	0	1	0	139
908	Bacteria	root	Proteobacteria	Gammaproteobacteria	Pseudomonadales	Pseudomonadaceae	Pseudomonas	Pseudomonas putida	1	0	0	0	1	23	5	12	0	2	0	0	40	0
909	Bacteria	root	Firmicutes	Clostridia	Clostridiales	Clostridiales Family XI. Incertae Sedis	Finegoldia	Finegoldia magna	0	0	0	0	0	0	0	0	0	0	0	0	21	0
910	Bacteria	root	Firmicutes	Clostridia	Clostridiales	Clostridiales Family XI. Incertae Sedis	Peptoniphilus	Peptoniphilus sp. oral taxon 836	1	0	0	0	24	1	1	0	81	0	10	66	76	0
911	Bacteria	root	Proteobacteria	Alphaproteobacteria	Rhizobiales	Xanthobacteraceae	Xanthobacter	Xanthobacter autotrophicus	1	2	1	0	0	0	0	2	15	1	0	1	5	0
912	Bacteria	root	Firmicutes	Bacilli	Lactobacillales	Enterococcaceae	Enterococcus	Enterococcus faecium	0	0	2	4	0	1	0	0	0	0	0	0	0	0
913	Archaea	root	Euryarchaeota	Halobacteria	Halobacteriales	Halobacteriaceae	Halalkalicoccus	Halalkalicoccus jeotgali	0	0	0	0	1	4	0	0	0	0	0	0	0	0
914	Eukaryota	Fungi	Ascomycota	Dothideomycetes	Pleosporales	Didymellaceae	Boeremia	Boeremia exigua	0	0	0	0	0	0	0	0	1	0	0	1	0	0
915	Viruses	root	root	root	root	Baculoviridae	Alphabaculovirus	Autographa californica multiple nucleopolyhedrovirus	0	0	0	0	0	0	0	0	0	0	0	0	0	0
916	Bacteria	root	Proteobacteria	Betaproteobacteria	Rhodocyclales	Rhodocyclaceae	Thauera	Thauera sp. MZ1T	0	0	0	3	0	0	0	0	0	16	0	1	0	9
917	Bacteria	root	Proteobacteria	Betaproteobacteria	Burkholderiales	Burkholderiaceae	Ralstonia	Ralstonia solanacearum	0	0	0	0	0	0	0	0	3	0	0	0	0	0
918	Bacteria	root	Proteobacteria	Betaproteobacteria	Burkholderiales	Burkholderiaceae	Ralstonia	Ralstonia solanacearum	0	0	2	0	0	0	24	0	0	0	0	0	0	0
919	Bacteria	root	Actinobacteria	Actinobacteria	Actinomycetales	Corynebacteriaceae	Corynebacterium	Corynebacterium accolens	75	1142	2989	676	600	1535	3022	504	14294	1351	21	470	137	12613
920	Bacteria	root	Proteobacteria	Betaproteobacteria	Neisseriales	Neisseriaceae	Neisseria	Neisseria meningitidis	0	21	0	2	0	18	1	0	0	0	0	0	0	0
921	Bacteria	root	Firmicutes	Bacilli	Lactobacillales	Lactobacillaceae	Pediococcus	Pediococcus acidilactici	0	0	1	19	0	0	0	0	0	0	0	0	0	0
922	Bacteria	root	Bacteroidetes	Bacteroidia	Bacteroidales	Prevotellaceae	Prevotella	Prevotella marshii	0	0	1	2	0	3	48	0	0	0	0	0	0	3
923	Bacteria	root	Firmicutes	Clostridia	Clostridiales	Clostridiales Family XI. Incertae Sedis	Peptoniphilus	Peptoniphilus duerdenii	0	9	13	3	11	0	0	0	39	0	1	2	111	0
924	Bacteria	root	Bacteroidetes	Bacteroidia	Bacteroidales	Bacteroidaceae	Bacteroides	Bacteroides fragilis	0	0	1	0	0	0	0	0	6	0	0	0	0	0
925	Bacteria	root	Firmicutes	Negativicutes	Selenomonadales	Veillonellaceae	Selenomonas	Selenomonas sp. oral taxon 149	0	0	0	0	0	0	0	1	0	0	0	0	0	0
926	Bacteria	root	Firmicutes	Clostridia	Clostridiales	Peptostreptococcaceae	root	[Eubacterium] yurii	0	0	0	0	0	0	0	0	0	0	0	1	0	0
927	Bacteria	root	Firmicutes	Bacilli	Lactobacillales	Streptococcaceae	Streptococcus	Streptococcus mitis	0	0	0	0	0	0	0	0	0	0	0	1	0	0
928	Bacteria	root	Firmicutes	Bacilli	Lactobacillales	Streptococcaceae	Streptococcus	Streptococcus equinus	0	0	0	0	0	0	0	0	0	0	0	4	0	0
929	Bacteria	root	Firmicutes	Bacilli	Lactobacillales	Streptococcaceae	Streptococcus	Streptococcus sp. oral taxon 071	0	0	2	2	0	0	3	2	0	0	0	13	0	0
930	Bacteria	root	Proteobacteria	Gammaproteobacteria	Alteromonadales	Pseudoalteromonadaceae	Pseudoalteromonas	Pseudoalteromonas tunicata	0	0	0	0	0	0	0	0	0	0	0	2	0	0
931	Bacteria	root	Proteobacteria	Gammaproteobacteria	Enterobacteriales	Enterobacteriaceae	Salmonella	Salmonella enterica	0	0	0	0	0	1	0	0	0	0	0	0	4	0
932	Bacteria	root	Proteobacteria	Gammaproteobacteria	Alteromonadales	Shewanellaceae	Shewanella	Shewanella sp. ANA-3	0	0	1	0	0	0	0	0	0	0	0	0	0	0
933	Bacteria	root	Proteobacteria	Deltaproteobacteria	Desulfobacterales	Desulfobacteraceae	Desulfococcus	Desulfococcus oleovorans	0	0	4	3	0	0	0	1	0	0	0	0	1	1
934	Eukaryota	root	root	root	Kinetoplastida	Trypanosomatidae	Trypanosoma	Trypanosoma brucei	0	0	0	0	0	1	0	0	0	0	0	0	1	0
