# Supplementary material for: Integrating microbial and host transcriptomics to characterize asthma-associated microbial communities
Source: BMC Med Genomics. 2015 Aug 16;8:50. doi: 10.1186/s12920-015-0121-1 (PMC4537781; doi:10.1186/s12920-015-0121-1)
Supplement: Additional file 2: — OTU and taxonomy tables, metadata, and R code for analysis of differential abundance. (ZIP 32 kb) [file 12920_2015_121_MOESM2_ESM.zip]

Archive with 9 entries (8 files):
- metadata.tsv
- __MACOSX/
- __MACOSX/._metadata.tsv
- otu_table.csv
- __MACOSX/._otu_table.csv
- R_code.zip
- __MACOSX/._R_code.zip
- taxa_table.csv
- __MACOSX/._taxa_table.csv
